# Supplementary material for: [4-Carboxy­imidazole-5-carboxyl­ato(2–)-κ2 N 1,O 5](5,5,7,12,12,14-hexa­methyl-1,4,8,11-tetra­azacyclo­tetra­decane-κ4 N,N′,N′′,N′′′)nickel(II) monohydrate
Source: Acta Crystallogr Sect E Struct Rep Online. 2009 Nov 11;65(Pt 12):m1556. doi: 10.1107/S1600536809046145 (PMC2972002; doi:10.1107/S1600536809046145)
Supplement: Supplementary file 1 [file e-65-m1556-sup1.cif]

##############################################################################
###                                                                        ###
###        Electronic paper (Acta Crystallographica Section E)             ###
###                                                                        ###
##############################################################################
#                                                                            #
# This CIF contains the data in a paper accepted for publication in Acta     #
# Crystallographica Section E. It conforms to the requirements of Notes      #
# for Authors for Section E, and has been peer reviewed under the auspices   #
# of the IUCr Commission on Journals.                                        #
#                                                                            #
# Full details of the Crystallographic Information File format               #
# are given in the paper "The Crystallographic Information File (CIF):       #
# a New Standard Archive File for Crystallography" by S. R. Hall, F. H.      #
# Allen and I. D. Brown [Acta Cryst. (1991), A47, 655-685].                  #
#                                                                            #
# The current version of the core CIF dictionary is obtainable from          #
# ftp://ftp.iucr.org/pub/cif_core.dic. The current version number is 2.4.    #
#                                                                            #
# Software is freely available for graphical display of the structure(s) in  #
# this CIF.  For information consult the CIF home page http://www.iucr.org/  #
# cif/home.html                                                              #
#                                                                            #
# This file may be used for bona fide research purposes within the           #
# scientific community so long as proper attribution is given to the journal # 
# article from which it was obtained.                                        #
#                                                                            #
##############################################################################
                                             
data_I
_audit_creation_method     SHELXL-97
_chemical_name_systematic
;
[4-Carboxyimidazole-5-carboxylato(2-)-
\k^2^<i>N</i>^1^,<i>O</i>^5^](5,5,7,12,12,14-hexamethyl-1,4,8,11-
tetraazacyclotetradecane-
\k^4^<i>N</i>,<i>N</i>',<i>N</i>'',<i>N</i>''')nickel(II) monohydrate
;
_chemical_name_common     ?
_chemical_formula_moiety     'C21 H38 N6 Ni O4 H2 O'
_chemical_formula_sum     'C21 H40 N6 Ni O5'
_chemical_formula_iupac     '[Ni (C5 H2 N2 O4) (C16 H36 N4)], H2 O'
_chemical_formula_weight     515.30
_chemical_melting_point     ?
_symmetry_cell_setting     Monoclinic
_symmetry_space_group_name_H-M     'P 21/c'
_symmetry_space_group_name_Hall     '-P 2ybc'
loop_
    _symmetry_equiv_pos_as_xyz
    'x, y, z'
    '-x, y+1/2, -z+1/2'
    '-x, -y, -z'
    'x, -y-1/2, z-1/2'
_cell_length_a     10.4070(8)
_cell_length_b     12.7806(10)
_cell_length_c     19.0947(14)
_cell_angle_alpha     90.00
_cell_angle_beta     103.6750(10)
_cell_angle_gamma     90.00
_cell_volume     2467.7(3)
_cell_formula_units_Z     4
_cell_measurement_reflns_used     2768
_cell_measurement_theta_min     2.6
_cell_measurement_theta_max     24.5
_cell_measurement_temperature     295(2)
_exptl_crystal_description     Block
_exptl_crystal_colour     Blue
_exptl_crystal_size_max     0.42
_exptl_crystal_size_mid     0.36
_exptl_crystal_size_min     0.12
_exptl_crystal_density_diffrn     1.387
_exptl_crystal_density_meas     ?
_exptl_crystal_density_method     'not measured'
_exptl_crystal_F_000     1104
_exptl_absorpt_coefficient_mu     0.829
_exptl_absorpt_correction_type     Multi-scan
_exptl_absorpt_process_details     '(SADABS; Sheldrick, 1996)'
_exptl_absorpt_correction_T_min     0.767
_exptl_absorpt_correction_T_max     0.905
_diffrn_ambient_temperature     295(2)
_diffrn_radiation_type     MoK\a
_diffrn_radiation_wavelength     0.71073
_diffrn_radiation_source     'fine-focus sealed tube'
_diffrn_radiation_monochromator     graphite
_diffrn_measurement_device_type     'Bruker SMART area-detector'
_diffrn_measurement_method     '\f and \w'
_diffrn_detector_area_resol_mean     ?
_diffrn_reflns_number     10408
_diffrn_reflns_av_R_equivalents     0.0455
_diffrn_reflns_av_sigmaI/netI     0.0648
_diffrn_reflns_theta_min     1.93
_diffrn_reflns_theta_max     25.00
_diffrn_reflns_theta_full     25.00
_diffrn_measured_fraction_theta_max     0.992
_diffrn_measured_fraction_theta_full     0.992
_diffrn_reflns_limit_h_min     -12
_diffrn_reflns_limit_h_max     12
_diffrn_reflns_limit_k_min     -15
_diffrn_reflns_limit_k_max     6
_diffrn_reflns_limit_l_min     -22
_diffrn_reflns_limit_l_max     22
_diffrn_standards_number     0
_diffrn_standards_interval_count     0
_diffrn_standards_interval_time     0
_diffrn_standards_decay_%     0
_reflns_number_total     4308
_reflns_number_gt     2809
_reflns_threshold_expression     I>2\s(I)
_refine_ls_structure_factor_coef     Fsqd
_refine_ls_matrix_type     full
_refine_ls_R_factor_all     0.0896
_refine_ls_R_factor_gt     0.0494
_refine_ls_wR_factor_gt     0.1388
_refine_ls_wR_factor_ref     0.1627
_refine_ls_goodness_of_fit_ref     1.036
_refine_ls_restrained_S_all     1.039
_refine_ls_number_reflns     4308
_refine_ls_number_parameters     309
_refine_ls_number_restraints     12
_refine_ls_hydrogen_treatment     constr
_refine_ls_weighting_scheme     calc
_refine_ls_weighting_details
         'calc w=1/[\s^2^(Fo^2^)+(0.0959P)^2^+0.1761P] where P=(Fo^2^+2Fc^2^)/3'
_atom_sites_solution_hydrogens     geom
_atom_sites_solution_primary     direct
_atom_sites_solution_secondary     difmap
_refine_ls_shift/su_max     0.001
_refine_ls_shift/su_mean     0.001
_refine_diff_density_max     0.703
_refine_diff_density_min     -0.361
_refine_ls_extinction_method     none
_refine_ls_extinction_coef     ?
loop_
    _atom_type_symbol
    _atom_type_description
    _atom_type_scat_dispersion_real
    _atom_type_scat_dispersion_imag
    _atom_type_scat_source
    'C' 'C' 0.0033 0.0016
                         'International Tables Vol C Tables 4.2.6.8 and 6.1.1.4'
    'H' 'H' 0.0000 0.0000
                         'International Tables Vol C Tables 4.2.6.8 and 6.1.1.4'
    'N' 'N' 0.0061 0.0033
                         'International Tables Vol C Tables 4.2.6.8 and 6.1.1.4'
    'O' 'O' 0.0106 0.0060
                         'International Tables Vol C Tables 4.2.6.8 and 6.1.1.4'
    'Ni' 'Ni' 0.3393 1.1124
                         'International Tables Vol C Tables 4.2.6.8 and 6.1.1.4'
_computing_data_collection     'SMART (Bruker, 1999)'
_computing_cell_refinement     'SAINT-Plus (Bruker, 1999)'
_computing_data_reduction     'SAINT-Plus (Bruker, 1999)'
_computing_structure_solution     'SHELXS97 (Sheldrick, 2008)'
_computing_structure_refinement     'SHELXL97 (Sheldrick, 2008)'
_computing_molecular_graphics     'X-SEED (Barbour, 2001)'
_computing_publication_material     'publCIF (Westrip, 2009)'
loop_
    _atom_site_type_symbol
    _atom_site_label
    _atom_site_fract_x
    _atom_site_fract_y
    _atom_site_fract_z
    _atom_site_U_iso_or_equiv
    _atom_site_adp_type
    _atom_site_calc_flag
    _atom_site_refinement_flags
    _atom_site_occupancy
    _atom_site_disorder_assembly
    _atom_site_disorder_group
    Ni Ni1 0.30812(5) 0.45585(4) 0.28750(3) 0.0245(2) Uani d . 1 . .
    O O1 0.4614(3) 0.5510(3) 0.34989(16) 0.0336(8) Uani d . 1 . .
    O O2 0.6725(3) 0.5949(3) 0.36493(17) 0.0376(8) Uani d . 1 . .
    O O3 0.8653(3) 0.5250(3) 0.3258(2) 0.0538(11) Uani d . 1 . .
    H H3O 0.7997 0.5424 0.3417 0.081 Uiso calc R 1 . .
    O O4 0.9127(4) 0.4070(3) 0.2526(3) 0.0829(16) Uani d . 1 . .
    O O1W 0.7320(8) 0.3543(8) 0.0802(4) 0.073(3) Uani d PU 0.601(16) A 1
    H H1W1 0.7148 0.4042 0.1052 0.110 Uiso d PR 0.601(16) A 1
    H H1W2 0.6820 0.3546 0.0387 0.110 Uiso d PR 0.601(16) A 1
    O O1W' 0.7294(15) 0.4398(15) 0.0802(7) 0.091(6) Uani d PU 0.399(16) A 2
    H H1W3 0.7297 0.4873 0.1107 0.136 Uiso d PR 0.399(16) A 2
    H H1W4 0.6785 0.4513 0.0397 0.136 Uiso d PR 0.399(16) A 2
    N N1 0.4737(3) 0.3997(3) 0.2535(2) 0.0305(9) Uani d . 1 . .
    N N2 0.6458(4) 0.3371(3) 0.2133(2) 0.0426(11) Uani d . 1 . .
    N N3 0.1845(3) 0.5172(3) 0.35147(19) 0.0278(9) Uani d . 1 . .
    H H3N 0.1082 0.4879 0.3381 0.033 Uiso calc R 1 . .
    N N4 0.2535(4) 0.5960(3) 0.22445(19) 0.0298(9) Uani d . 1 . .
    H H4N 0.3176 0.6389 0.2400 0.036 Uiso calc R 1 . .
    N N5 0.1663(3) 0.3764(3) 0.20915(18) 0.0267(9) Uani d . 1 . .
    H H5N 0.0897 0.3956 0.2140 0.032 Uiso calc R 1 . .
    N N6 0.3160(3) 0.3119(3) 0.34868(19) 0.0303(9) Uani d . 1 . .
    H H6N 0.3832 0.2783 0.3413 0.036 Uiso calc R 1 . .
    C C1 0.5726(4) 0.5398(4) 0.3369(2) 0.0304(11) Uani d . 1 . .
    C C2 0.5852(4) 0.4563(3) 0.2869(2) 0.0261(10) Uani d . 1 . .
    C C3 0.6903(5) 0.4169(4) 0.2603(3) 0.0380(12) Uani d . 1 . .
    C C4 0.8316(5) 0.4491(4) 0.2793(3) 0.0464(14) Uani d . 1 . .
    C C5 0.5175(4) 0.3311(4) 0.2119(3) 0.0360(12) Uani d . 1 . .
    H H5 0.4620 0.2821 0.1839 0.043 Uiso calc R 1 . .
    C C6 0.1697(4) 0.6284(4) 0.3314(3) 0.0337(11) Uani d . 1 . .
    H H6A 0.2505 0.6657 0.3531 0.040 Uiso calc R 1 . .
    H H6B 0.0982 0.6587 0.3492 0.040 Uiso calc R 1 . .
    C C7 0.1404(4) 0.6395(4) 0.2504(2) 0.0332(11) Uani d . 1 . .
    H H7A 0.0600 0.6019 0.2284 0.040 Uiso calc R 1 . .
    H H7B 0.1279 0.7127 0.2371 0.040 Uiso calc R 1 . .
    C C8 0.2339(4) 0.5968(4) 0.1448(2) 0.0346(12) Uani d . 1 . .
    C C9 0.3679(5) 0.5815(4) 0.1280(3) 0.0444(13) Uani d . 1 . .
    H H9A 0.4262 0.6369 0.1497 0.067 Uiso calc R 1 . .
    H H9B 0.3582 0.5825 0.0767 0.067 Uiso calc R 1 . .
    H H9C 0.4043 0.5155 0.1469 0.067 Uiso calc R 1 . .
    C C10 0.1777(5) 0.7000(4) 0.1105(3) 0.0493(14) Uani d . 1 . .
    H H10A 0.2363 0.7561 0.1303 0.074 Uiso calc R 1 . .
    H H10B 0.0925 0.7121 0.1202 0.074 Uiso calc R 1 . .
    H H10C 0.1688 0.6966 0.0593 0.074 Uiso calc R 1 . .
    C C11 0.1364(5) 0.5088(4) 0.1118(2) 0.0375(12) Uani d . 1 . .
    H H11A 0.0524 0.5245 0.1232 0.045 Uiso calc R 1 . .
    H H11B 0.1224 0.5134 0.0598 0.045 Uiso calc R 1 . .
    C C12 0.1699(4) 0.3955(4) 0.1330(2) 0.0331(11) Uani d . 1 . .
    H H12 0.2603 0.3823 0.1284 0.040 Uiso calc R 1 . .
    C C13 0.0766(5) 0.3224(4) 0.0799(3) 0.0425(13) Uani d . 1 . .
    H H13A 0.0981 0.2510 0.0931 0.064 Uiso calc R 1 . .
    H H13B 0.0870 0.3346 0.0320 0.064 Uiso calc R 1 . .
    H H13C -0.0132 0.3362 0.0817 0.064 Uiso calc R 1 . .
    C C14 0.1822(4) 0.2652(4) 0.2291(2) 0.0319(11) Uani d . 1 . .
    H H14A 0.2589 0.2371 0.2150 0.038 Uiso calc R 1 . .
    H H14B 0.1050 0.2264 0.2038 0.038 Uiso calc R 1 . .
    C C15 0.1992(4) 0.2524(4) 0.3093(2) 0.0353(11) Uani d . 1 . .
    H H15A 0.1207 0.2775 0.3230 0.042 Uiso calc R 1 . .
    H H15B 0.2102 0.1789 0.3219 0.042 Uiso calc R 1 . .
    C C16 0.3346(5) 0.3134(4) 0.4296(3) 0.0367(12) Uani d . 1 . .
    C C17 0.4744(5) 0.3503(4) 0.4619(3) 0.0428(13) Uani d . 1 . .
    H H17A 0.4866 0.4188 0.4439 0.064 Uiso calc R 1 . .
    H H17B 0.5361 0.3026 0.4488 0.064 Uiso calc R 1 . .
    H H17C 0.4892 0.3527 0.5134 0.064 Uiso calc R 1 . .
    C C18 0.3178(5) 0.2034(4) 0.4592(3) 0.0491(14) Uani d . 1 . .
    H H18A 0.3817 0.1568 0.4471 0.074 Uiso calc R 1 . .
    H H18B 0.2303 0.1780 0.4382 0.074 Uiso calc R 1 . .
    H H18C 0.3309 0.2067 0.5106 0.074 Uiso calc R 1 . .
    C C19 0.2315(5) 0.3859(4) 0.4496(2) 0.0375(12) Uani d . 1 . .
    H H19A 0.1447 0.3588 0.4267 0.045 Uiso calc R 1 . .
    H H19B 0.2410 0.3808 0.5012 0.045 Uiso calc R 1 . .
    C C20 0.2335(4) 0.5008(4) 0.4307(2) 0.0318(11) Uani d . 1 . .
    H H20 0.3255 0.5248 0.4445 0.038 Uiso calc R 1 . .
    C C21 0.1539(5) 0.5646(4) 0.4740(3) 0.0475(14) Uani d . 1 . .
    H H21A 0.1891 0.5531 0.5245 0.071 Uiso calc R 1 . .
    H H21B 0.0630 0.5431 0.4610 0.071 Uiso calc R 1 . .
    H H21C 0.1598 0.6377 0.4634 0.071 Uiso calc R 1 . .
loop_
    _atom_site_aniso_label
    _atom_site_aniso_U_11
    _atom_site_aniso_U_22
    _atom_site_aniso_U_33
    _atom_site_aniso_U_12
    _atom_site_aniso_U_13
    _atom_site_aniso_U_23
    Ni1 0.0140(3) 0.0301(3) 0.0302(3) -0.0013(2) 0.0066(2) -0.0022(3)
    O1 0.0243(17) 0.048(2) 0.0290(17) -0.0063(15) 0.0068(13) -0.0025(15)
    O2 0.0233(18) 0.045(2) 0.0416(19) -0.0127(15) 0.0028(14) 0.0012(16)
    O3 0.0214(18) 0.044(2) 0.097(3) -0.0017(17) 0.015(2) 0.006(2)
    O4 0.031(2) 0.055(3) 0.174(5) -0.006(2) 0.047(3) -0.025(3)
    O1W 0.091(5) 0.066(7) 0.076(5) 0.014(4) 0.047(4) -0.015(4)
    O1W' 0.117(9) 0.092(11) 0.081(7) -0.016(7) 0.058(6) 0.004(6)
    N1 0.020(2) 0.036(2) 0.037(2) 0.0031(17) 0.0096(17) 0.0019(19)
    N2 0.026(2) 0.035(2) 0.073(3) 0.0018(18) 0.025(2) -0.005(2)
    N3 0.0220(19) 0.033(2) 0.031(2) -0.0021(16) 0.0121(16) -0.0006(17)
    N4 0.022(2) 0.033(2) 0.032(2) -0.0036(17) 0.0039(16) -0.0001(18)
    N5 0.0155(18) 0.033(2) 0.032(2) 0.0015(15) 0.0064(15) -0.0024(17)
    N6 0.022(2) 0.034(2) 0.036(2) 0.0042(17) 0.0088(16) 0.0037(18)
    C1 0.020(2) 0.037(3) 0.032(3) -0.001(2) 0.0020(19) 0.010(2)
    C2 0.016(2) 0.029(2) 0.034(2) -0.0014(19) 0.0083(18) 0.008(2)
    C3 0.025(3) 0.034(3) 0.058(3) 0.004(2) 0.015(2) 0.009(3)
    C4 0.026(3) 0.029(3) 0.090(4) 0.000(2) 0.025(3) 0.007(3)
    C5 0.029(3) 0.038(3) 0.044(3) 0.000(2) 0.015(2) 0.001(2)
    C6 0.025(2) 0.032(3) 0.046(3) 0.003(2) 0.013(2) -0.005(2)
    C7 0.020(2) 0.030(3) 0.048(3) 0.002(2) 0.005(2) 0.002(2)
    C8 0.026(3) 0.044(3) 0.033(3) -0.002(2) 0.004(2) 0.008(2)
    C9 0.043(3) 0.053(3) 0.040(3) -0.006(3) 0.014(2) 0.006(3)
    C10 0.052(3) 0.048(3) 0.044(3) -0.005(3) 0.004(3) 0.009(3)
    C11 0.028(3) 0.053(3) 0.029(3) 0.005(2) 0.003(2) 0.002(2)
    C12 0.022(2) 0.047(3) 0.031(3) -0.002(2) 0.0092(19) -0.004(2)
    C13 0.036(3) 0.053(3) 0.038(3) -0.004(2) 0.007(2) -0.011(2)
    C14 0.026(2) 0.033(3) 0.037(3) -0.006(2) 0.009(2) -0.006(2)
    C15 0.035(3) 0.028(3) 0.047(3) -0.007(2) 0.018(2) 0.001(2)
    C16 0.034(3) 0.039(3) 0.039(3) 0.003(2) 0.013(2) 0.007(2)
    C17 0.031(3) 0.051(3) 0.044(3) 0.002(2) 0.004(2) 0.004(3)
    C18 0.054(3) 0.048(3) 0.050(3) 0.004(3) 0.021(3) 0.012(3)
    C19 0.037(3) 0.051(3) 0.027(3) -0.003(2) 0.012(2) 0.001(2)
    C20 0.024(2) 0.048(3) 0.025(2) -0.007(2) 0.0079(19) -0.007(2)
    C21 0.052(3) 0.058(4) 0.035(3) 0.010(3) 0.014(2) -0.005(3)
loop_
    _geom_bond_atom_site_label_1
    _geom_bond_atom_site_label_2
    _geom_bond_site_symmetry_2
    _geom_bond_distance
    _geom_bond_publ_flag
    Ni1 N5 . 2.098(3) ?
    Ni1 N1 . 2.106(4) ?
    Ni1 N3 . 2.123(3) ?
    Ni1 O1 . 2.132(3) ?
    Ni1 N4 . 2.158(4) ?
    Ni1 N6 . 2.171(4) ?
    O1 C1 . 1.247(5) ?
    O2 C1 . 1.265(5) ?
    O3 C4 . 1.305(6) ?
    O3 H3O . 0.8400 ?
    O4 C4 . 1.210(6) ?
    O1W H1W1 . 0.8400 ?
    O1W H1W2 . 0.8400 ?
    O1W' H1W3 . 0.8400 ?
    O1W' H1W4 . 0.8400 ?
    N1 C5 . 1.333(6) ?
    N1 C2 . 1.388(5) ?
    N2 C5 . 1.331(6) ?
    N2 C3 . 1.366(6) ?
    N3 C6 . 1.470(6) ?
    N3 C20 . 1.493(5) ?
    N3 H3N . 0.8600 ?
    N4 C8 . 1.485(6) ?
    N4 C7 . 1.489(5) ?
    N4 H4N . 0.8600 ?
    N5 C14 . 1.471(6) ?
    N5 C12 . 1.484(5) ?
    N5 H5N . 0.8600 ?
    N6 C15 . 1.480(6) ?
    N6 C16 . 1.511(6) ?
    N6 H6N . 0.8600 ?
    C1 C2 . 1.458(7) ?
    C2 C3 . 1.404(6) ?
    C3 C4 . 1.487(7) ?
    C5 H5 . 0.9300 ?
    C6 C7 . 1.511(6) ?
    C6 H6A . 0.9700 ?
    C6 H6B . 0.9700 ?
    C7 H7A . 0.9700 ?
    C7 H7B . 0.9700 ?
    C8 C9 . 1.516(7) ?
    C8 C10 . 1.527(7) ?
    C8 C11 . 1.545(7) ?
    C9 H9A . 0.9600 ?
    C9 H9B . 0.9600 ?
    C9 H9C . 0.9600 ?
    C10 H10A . 0.9600 ?
    C10 H10B . 0.9600 ?
    C10 H10C . 0.9600 ?
    C11 C12 . 1.522(7) ?
    C11 H11A . 0.9700 ?
    C11 H11B . 0.9700 ?
    C12 C13 . 1.541(6) ?
    C12 H12 . 0.9800 ?
    C13 H13A . 0.9600 ?
    C13 H13B . 0.9600 ?
    C13 H13C . 0.9600 ?
    C14 C15 . 1.508(6) ?
    C14 H14A . 0.9700 ?
    C14 H14B . 0.9700 ?
    C15 H15A . 0.9700 ?
    C15 H15B . 0.9700 ?
    C16 C17 . 1.515(6) ?
    C16 C19 . 1.533(7) ?
    C16 C18 . 1.541(7) ?
    C17 H17A . 0.9600 ?
    C17 H17B . 0.9600 ?
    C17 H17C . 0.9600 ?
    C18 H18A . 0.9600 ?
    C18 H18B . 0.9600 ?
    C18 H18C . 0.9600 ?
    C19 C20 . 1.513(7) ?
    C19 H19A . 0.9700 ?
    C19 H19B . 0.9700 ?
    C20 C21 . 1.535(6) ?
    C20 H20 . 0.9800 ?
    C21 H21A . 0.9600 ?
    C21 H21B . 0.9600 ?
    C21 H21C . 0.9600 ?
loop_
    _geom_angle_atom_site_label_1
    _geom_angle_atom_site_label_2
    _geom_angle_atom_site_label_3
    _geom_angle_site_symmetry_1
    _geom_angle_site_symmetry_3
    _geom_angle
    _geom_angle_publ_flag
    N5 Ni1 N1 . . 95.99(14) ?
    N5 Ni1 N3 . . 99.73(13) ?
    N1 Ni1 N3 . . 162.72(14) ?
    N5 Ni1 O1 . . 169.03(13) ?
    N1 Ni1 O1 . . 78.92(13) ?
    N3 Ni1 O1 . . 86.74(13) ?
    N5 Ni1 N4 . . 87.46(14) ?
    N1 Ni1 N4 . . 103.71(14) ?
    N3 Ni1 N4 . . 84.20(14) ?
    O1 Ni1 N4 . . 84.36(13) ?
    N5 Ni1 N6 . . 84.52(14) ?
    N1 Ni1 N6 . . 87.00(14) ?
    N3 Ni1 N6 . . 87.40(14) ?
    O1 Ni1 N6 . . 104.75(13) ?
    N4 Ni1 N6 . . 167.25(14) ?
    C1 O1 Ni1 . . 115.5(3) ?
    C4 O3 H3O . . 109.5 ?
    H1W1 O1W H1W2 . . 111.3 ?
    H1W3 O1W' H1W4 . . 114.2 ?
    C5 N1 C2 . . 104.5(4) ?
    C5 N1 Ni1 . . 145.8(3) ?
    C2 N1 Ni1 . . 109.7(3) ?
    C5 N2 C3 . . 103.8(4) ?
    C6 N3 C20 . . 112.9(4) ?
    C6 N3 Ni1 . . 104.3(2) ?
    C20 N3 Ni1 . . 115.0(3) ?
    C6 N3 H3N . . 108.1 ?
    C20 N3 H3N . . 108.1 ?
    Ni1 N3 H3N . . 108.1 ?
    C8 N4 C7 . . 114.2(3) ?
    C8 N4 Ni1 . . 122.1(3) ?
    C7 N4 Ni1 . . 104.4(3) ?
    C8 N4 H4N . . 104.9 ?
    C7 N4 H4N . . 104.9 ?
    Ni1 N4 H4N . . 104.9 ?
    C14 N5 C12 . . 112.7(3) ?
    C14 N5 Ni1 . . 105.4(2) ?
    C12 N5 Ni1 . . 116.3(3) ?
    C14 N5 H5N . . 107.4 ?
    C12 N5 H5N . . 107.4 ?
    Ni1 N5 H5N . . 107.4 ?
    C15 N6 C16 . . 114.7(3) ?
    C15 N6 Ni1 . . 103.8(3) ?
    C16 N6 Ni1 . . 121.2(3) ?
    C15 N6 H6N . . 105.2 ?
    C16 N6 H6N . . 105.2 ?
    Ni1 N6 H6N . . 105.2 ?
    O1 C1 O2 . . 124.0(5) ?
    O1 C1 C2 . . 116.5(4) ?
    O2 C1 C2 . . 119.5(4) ?
    N1 C2 C3 . . 106.5(4) ?
    N1 C2 C1 . . 119.2(4) ?
    C3 C2 C1 . . 134.3(4) ?
    N2 C3 C2 . . 109.5(4) ?
    N2 C3 C4 . . 122.0(4) ?
    C2 C3 C4 . . 128.5(5) ?
    O4 C4 O3 . . 121.0(5) ?
    O4 C4 C3 . . 121.4(5) ?
    O3 C4 C3 . . 117.6(5) ?
    N2 C5 N1 . . 115.6(4) ?
    N2 C5 H5 . . 122.2 ?
    N1 C5 H5 . . 122.2 ?
    N3 C6 C7 . . 110.0(4) ?
    N3 C6 H6A . . 109.7 ?
    C7 C6 H6A . . 109.7 ?
    N3 C6 H6B . . 109.7 ?
    C7 C6 H6B . . 109.7 ?
    H6A C6 H6B . . 108.2 ?
    N4 C7 C6 . . 108.7(3) ?
    N4 C7 H7A . . 109.9 ?
    C6 C7 H7A . . 109.9 ?
    N4 C7 H7B . . 109.9 ?
    C6 C7 H7B . . 109.9 ?
    H7A C7 H7B . . 108.3 ?
    N4 C8 C9 . . 107.8(4) ?
    N4 C8 C10 . . 113.0(4) ?
    C9 C8 C10 . . 107.4(4) ?
    N4 C8 C11 . . 109.3(4) ?
    C9 C8 C11 . . 111.6(4) ?
    C10 C8 C11 . . 107.7(4) ?
    C8 C9 H9A . . 109.5 ?
    C8 C9 H9B . . 109.5 ?
    H9A C9 H9B . . 109.5 ?
    C8 C9 H9C . . 109.5 ?
    H9A C9 H9C . . 109.5 ?
    H9B C9 H9C . . 109.5 ?
    C8 C10 H10A . . 109.5 ?
    C8 C10 H10B . . 109.5 ?
    H10A C10 H10B . . 109.5 ?
    C8 C10 H10C . . 109.5 ?
    H10A C10 H10C . . 109.5 ?
    H10B C10 H10C . . 109.5 ?
    C12 C11 C8 . . 119.7(4) ?
    C12 C11 H11A . . 107.4 ?
    C8 C11 H11A . . 107.4 ?
    C12 C11 H11B . . 107.4 ?
    C8 C11 H11B . . 107.4 ?
    H11A C11 H11B . . 106.9 ?
    N5 C12 C11 . . 111.1(4) ?
    N5 C12 C13 . . 112.7(4) ?
    C11 C12 C13 . . 109.4(4) ?
    N5 C12 H12 . . 107.8 ?
    C11 C12 H12 . . 107.8 ?
    C13 C12 H12 . . 107.8 ?
    C12 C13 H13A . . 109.5 ?
    C12 C13 H13B . . 109.5 ?
    H13A C13 H13B . . 109.5 ?
    C12 C13 H13C . . 109.5 ?
    H13A C13 H13C . . 109.5 ?
    H13B C13 H13C . . 109.5 ?
    N5 C14 C15 . . 110.3(4) ?
    N5 C14 H14A . . 109.6 ?
    C15 C14 H14A . . 109.6 ?
    N5 C14 H14B . . 109.6 ?
    C15 C14 H14B . . 109.6 ?
    H14A C14 H14B . . 108.1 ?
    N6 C15 C14 . . 110.2(4) ?
    N6 C15 H15A . . 109.6 ?
    C14 C15 H15A . . 109.6 ?
    N6 C15 H15B . . 109.6 ?
    C14 C15 H15B . . 109.6 ?
    H15A C15 H15B . . 108.1 ?
    N6 C16 C17 . . 107.4(4) ?
    N6 C16 C19 . . 109.6(4) ?
    C17 C16 C19 . . 111.8(4) ?
    N6 C16 C18 . . 111.4(4) ?
    C17 C16 C18 . . 108.4(4) ?
    C19 C16 C18 . . 108.3(4) ?
    C16 C17 H17A . . 109.5 ?
    C16 C17 H17B . . 109.5 ?
    H17A C17 H17B . . 109.5 ?
    C16 C17 H17C . . 109.5 ?
    H17A C17 H17C . . 109.5 ?
    H17B C17 H17C . . 109.5 ?
    C16 C18 H18A . . 109.5 ?
    C16 C18 H18B . . 109.5 ?
    H18A C18 H18B . . 109.5 ?
    C16 C18 H18C . . 109.5 ?
    H18A C18 H18C . . 109.5 ?
    H18B C18 H18C . . 109.5 ?
    C20 C19 C16 . . 118.5(4) ?
    C20 C19 H19A . . 107.7 ?
    C16 C19 H19A . . 107.7 ?
    C20 C19 H19B . . 107.7 ?
    C16 C19 H19B . . 107.7 ?
    H19A C19 H19B . . 107.1 ?
    N3 C20 C19 . . 110.9(4) ?
    N3 C20 C21 . . 111.9(4) ?
    C19 C20 C21 . . 110.4(4) ?
    N3 C20 H20 . . 107.9 ?
    C19 C20 H20 . . 107.9 ?
    C21 C20 H20 . . 107.9 ?
    C20 C21 H21A . . 109.5 ?
    C20 C21 H21B . . 109.5 ?
    H21A C21 H21B . . 109.5 ?
    C20 C21 H21C . . 109.5 ?
    H21A C21 H21C . . 109.5 ?
    H21B C21 H21C . . 109.5 ?
loop_
    _geom_torsion_atom_site_label_1
    _geom_torsion_atom_site_label_2
    _geom_torsion_atom_site_label_3
    _geom_torsion_atom_site_label_4
    _geom_torsion_site_symmetry_1
    _geom_torsion_site_symmetry_2
    _geom_torsion_site_symmetry_3
    _geom_torsion_site_symmetry_4
    _geom_torsion
    _geom_torsion_publ_flag
    N5 Ni1 O1 C1 . . . . -58.3(8) ?
    N1 Ni1 O1 C1 . . . . 4.9(3) ?
    N3 Ni1 O1 C1 . . . . 175.2(3) ?
    N4 Ni1 O1 C1 . . . . -100.3(3) ?
    N6 Ni1 O1 C1 . . . . 88.8(3) ?
    N5 Ni1 N1 C5 . . . . -11.8(6) ?
    N3 Ni1 N1 C5 . . . . 143.7(6) ?
    O1 Ni1 N1 C5 . . . . 178.1(6) ?
    N4 Ni1 N1 C5 . . . . -100.6(6) ?
    N6 Ni1 N1 C5 . . . . 72.4(6) ?
    N5 Ni1 N1 C2 . . . . 167.8(3) ?
    N3 Ni1 N1 C2 . . . . -36.7(6) ?
    O1 Ni1 N1 C2 . . . . -2.3(3) ?
    N4 Ni1 N1 C2 . . . . 79.0(3) ?
    N6 Ni1 N1 C2 . . . . -108.0(3) ?
    N5 Ni1 N3 C6 . . . . -103.8(3) ?
    N1 Ni1 N3 C6 . . . . 101.1(5) ?
    O1 Ni1 N3 C6 . . . . 67.3(3) ?
    N4 Ni1 N3 C6 . . . . -17.3(3) ?
    N6 Ni1 N3 C6 . . . . 172.3(3) ?
    N5 Ni1 N3 C20 . . . . 132.0(3) ?
    N1 Ni1 N3 C20 . . . . -23.2(6) ?
    O1 Ni1 N3 C20 . . . . -56.9(3) ?
    N4 Ni1 N3 C20 . . . . -141.6(3) ?
    N6 Ni1 N3 C20 . . . . 48.0(3) ?
    N5 Ni1 N4 C8 . . . . -44.3(3) ?
    N1 Ni1 N4 C8 . . . . 51.3(3) ?
    N3 Ni1 N4 C8 . . . . -144.3(3) ?
    O1 Ni1 N4 C8 . . . . 128.4(3) ?
    N6 Ni1 N4 C8 . . . . -95.3(7) ?
    N5 Ni1 N4 C7 . . . . 87.1(3) ?
    N1 Ni1 N4 C7 . . . . -177.4(2) ?
    N3 Ni1 N4 C7 . . . . -13.0(3) ?
    O1 Ni1 N4 C7 . . . . -100.3(3) ?
    N6 Ni1 N4 C7 . . . . 36.1(7) ?
    N1 Ni1 N5 C14 . . . . 70.1(3) ?
    N3 Ni1 N5 C14 . . . . -102.7(3) ?
    O1 Ni1 N5 C14 . . . . 131.8(6) ?
    N4 Ni1 N5 C14 . . . . 173.6(3) ?
    N6 Ni1 N5 C14 . . . . -16.3(3) ?
    N1 Ni1 N5 C12 . . . . -55.5(3) ?
    N3 Ni1 N5 C12 . . . . 131.7(3) ?
    O1 Ni1 N5 C12 . . . . 6.2(9) ?
    N4 Ni1 N5 C12 . . . . 48.0(3) ?
    N6 Ni1 N5 C12 . . . . -141.9(3) ?
    N5 Ni1 N6 C15 . . . . -12.6(3) ?
    N1 Ni1 N6 C15 . . . . -109.0(3) ?
    N3 Ni1 N6 C15 . . . . 87.4(3) ?
    O1 Ni1 N6 C15 . . . . 173.3(3) ?
    N4 Ni1 N6 C15 . . . . 38.6(7) ?
    N5 Ni1 N6 C16 . . . . -143.4(3) ?
    N1 Ni1 N6 C16 . . . . 120.3(3) ?
    N3 Ni1 N6 C16 . . . . -43.3(3) ?
    O1 Ni1 N6 C16 . . . . 42.6(3) ?
    N4 Ni1 N6 C16 . . . . -92.1(7) ?
    Ni1 O1 C1 O2 . . . . 174.8(3) ?
    Ni1 O1 C1 C2 . . . . -6.2(5) ?
    C5 N1 C2 C3 . . . . 1.4(5) ?
    Ni1 N1 C2 C3 . . . . -178.4(3) ?
    C5 N1 C2 C1 . . . . 179.8(4) ?
    Ni1 N1 C2 C1 . . . . 0.1(5) ?
    O1 C1 C2 N1 . . . . 4.2(6) ?
    O2 C1 C2 N1 . . . . -176.7(4) ?
    O1 C1 C2 C3 . . . . -177.8(5) ?
    O2 C1 C2 C3 . . . . 1.2(8) ?
    C5 N2 C3 C2 . . . . 0.7(5) ?
    C5 N2 C3 C4 . . . . 178.6(5) ?
    N1 C2 C3 N2 . . . . -1.3(5) ?
    C1 C2 C3 N2 . . . . -179.4(5) ?
    N1 C2 C3 C4 . . . . -179.1(5) ?
    C1 C2 C3 C4 . . . . 2.8(9) ?
    N2 C3 C4 O4 . . . . 1.5(8) ?
    C2 C3 C4 O4 . . . . 179.0(5) ?
    N2 C3 C4 O3 . . . . -178.7(5) ?
    C2 C3 C4 O3 . . . . -1.2(8) ?
    C3 N2 C5 N1 . . . . 0.3(6) ?
    C2 N1 C5 N2 . . . . -1.1(5) ?
    Ni1 N1 C5 N2 . . . . 178.5(4) ?
    C20 N3 C6 C7 . . . . 171.3(3) ?
    Ni1 N3 C6 C7 . . . . 45.7(4) ?
    C8 N4 C7 C6 . . . . 176.8(4) ?
    Ni1 N4 C7 C6 . . . . 41.0(4) ?
    N3 C6 C7 N4 . . . . -61.4(5) ?
    C7 N4 C8 C9 . . . . 163.5(4) ?
    Ni1 N4 C8 C9 . . . . -69.3(4) ?
    C7 N4 C8 C10 . . . . 45.0(5) ?
    Ni1 N4 C8 C10 . . . . 172.2(3) ?
    C7 N4 C8 C11 . . . . -75.0(5) ?
    Ni1 N4 C8 C11 . . . . 52.2(4) ?
    N4 C8 C11 C12 . . . . -60.0(5) ?
    C9 C8 C11 C12 . . . . 59.2(6) ?
    C10 C8 C11 C12 . . . . 176.8(4) ?
    C14 N5 C12 C11 . . . . 173.0(3) ?
    Ni1 N5 C12 C11 . . . . -65.2(4) ?
    C14 N5 C12 C13 . . . . 49.8(5) ?
    Ni1 N5 C12 C13 . . . . 171.6(3) ?
    C8 C11 C12 N5 . . . . 68.9(5) ?
    C8 C11 C12 C13 . . . . -166.0(4) ?
    C12 N5 C14 C15 . . . . 171.1(3) ?
    Ni1 N5 C14 C15 . . . . 43.4(4) ?
    C16 N6 C15 C14 . . . . 174.2(4) ?
    Ni1 N6 C15 C14 . . . . 39.7(4) ?
    N5 C14 C15 N6 . . . . -58.8(5) ?
    C15 N6 C16 C17 . . . . 164.8(4) ?
    Ni1 N6 C16 C17 . . . . -69.3(4) ?
    C15 N6 C16 C19 . . . . -73.6(5) ?
    Ni1 N6 C16 C19 . . . . 52.4(5) ?
    C15 N6 C16 C18 . . . . 46.2(5) ?
    Ni1 N6 C16 C18 . . . . 172.2(3) ?
    N6 C16 C19 C20 . . . . -62.3(5) ?
    C17 C16 C19 C20 . . . . 56.6(5) ?
    C18 C16 C19 C20 . . . . 176.0(4) ?
    C6 N3 C20 C19 . . . . 173.2(4) ?
    Ni1 N3 C20 C19 . . . . -67.2(4) ?
    C6 N3 C20 C21 . . . . 49.6(5) ?
    Ni1 N3 C20 C21 . . . . 169.1(3) ?
    C16 C19 C20 N3 . . . . 72.5(5) ?
    C16 C19 C20 C21 . . . . -163.0(4) ?
loop_
    _geom_hbond_atom_site_label_D
    _geom_hbond_atom_site_label_H
    _geom_hbond_atom_site_label_A
    _geom_hbond_site_symmetry_A
    _geom_hbond_distance_DH
    _geom_hbond_distance_HA
    _geom_hbond_distance_DA
    _geom_hbond_angle_DHA
    _geom_hbond_publ_flag
    O3 H3o O2 . 0.84 1.64 2.468(5) 170 no
    N5 H5n O4 1_455 0.86 2.14 2.973(5) 162 no
data_global
_journal_data_validation_number     ?
_journal_date_recd_electronic     2009-11-02
_journal_date_accepted     2009-11-02
_journal_name_full     'Acta Crystallographica, Section E'
_journal_year     2009
_journal_volume     65
_journal_issue     12
_journal_page_first     m1556
_journal_page_last     m1556
_journal_paper_category     QM
_journal_coeditor_code     XU2666
_publ_contact_author_name     'Ng, Seik Weng'
_publ_contact_author_address
;
      Department of Chemistry
      University of Malaya
      50603 Kuala Lumpur
      Malaysia
;
_publ_contact_author_email     seikweng@um.edu.my
_publ_section_title
;\
[4-Carboxyimidazole-5-carboxylato(2-)-\k^2^<i>N</i>^1^,<i>O</i>^5^](5,5,7,12,\
12,14-hexamethyl-1,4,8,11-tetraazacyclotetradecane-\k^4^<i>N</i>,<i>N</i>',\
<i>N</i>'',<i>N</i>''')nickel(II) monohydrate
;
loop_
    _publ_author_name
    _publ_author_address
    'Ou, Guang-Chuan'
;
     Department of Biology and Chemistry
     Hunan University of Science and Engineering
     Yongzhou
     Hunan 425100
     People's Republic of China
;
    'Zhou, Qiang'
;
     Department of Biology and Chemistry
     Hunan University of Science and Engineering
     Yongzhou
     Hunan 425100
     People's Republic of China
;
    'Ng, Seik Weng'
;
    Department of Chemistry
    University of Malaya
    50603 Kuala Lumpur
    Malaysia
;
