# Supplementary material for: [4-Carboxy­imidazole-5-carboxyl­ato(2–)-κ2 N 1,O 5](5,5,7,12,12,14-hexa­methyl-1,4,8,11-tetra­azacyclo­tetra­decane-κ4 N,N′,N′′,N′′′)nickel(II) monohydrate
Source: Acta Crystallogr Sect E Struct Rep Online. 2009 Nov 11;65(Pt 12):m1556. doi: 10.1107/S1600536809046145 (PMC2972002; doi:10.1107/S1600536809046145)
Supplement: Supplementary file 2 [file e-65-m1556-Isup2.hkl]

# 
# h,k,l, Fc-squared, Fo-squared, sigma(Fo-squared) and status flag 
# 
data_I
_shelx_title '  P21/c' 
_shelx_refln_list_code          4 
_shelx_F_calc_maximum      286.19 
_exptl_crystal_F_000      1104.00 
_reflns_d_resolution_high  0.8409 
 
loop_ 
 _symmetry_equiv_pos_as_xyz 
 'x, y, z' 
 '-x, y+1/2, -z+1/2' 
 '-x, -y, -z' 
 'x, -y-1/2, z-1/2' 
 
_cell_length_a    10.4070 
_cell_length_b    12.7806 
_cell_length_c    19.0947 
_cell_angle_alpha  90.000 
_cell_angle_beta  103.675 
_cell_angle_gamma  90.000 
 
_shelx_F_squared_multiplier     1.000 
 
loop_ 
 _refln_index_h 
 _refln_index_k 
 _refln_index_l 
 _refln_F_squared_calc 
 _refln_F_squared_meas 
 _refln_F_squared_sigma 
 _refln_observed_status 
   1   0   0     2871.72     3724.20     68.89 o 
   2   0   0    66799.44    79321.53   1194.93 o 
   3   0   0     6422.20     8148.42    152.27 o 
   4   0   0     1366.53     1341.06     53.20 o 
   5   0   0    11208.79    10995.02    150.49 o 
   6   0   0    12505.73    13728.16    186.94 o 
   7   0   0     1075.72      973.38     92.16 o 
   8   0   0     5886.16     6119.19    113.41 o 
   9   0   0       65.39       90.71     59.17 o 
  10   0   0      232.74      217.91     75.45 o 
  11   0   0      986.66     1060.23    120.12 o 
  12   0   0      276.74      306.15     99.83 o 
   1   1   0     2521.16     1924.22     38.58 o 
   2   1   0     1479.96     1741.16     38.24 o 
   3   1   0      404.07      400.27     16.06 o 
   4   1   0     1366.81     1568.21     31.88 o 
   5   1   0      290.48      340.00     28.30 o 
   6   1   0      250.36      309.50     37.55 o 
   7   1   0     2619.87     2520.07     54.04 o 
   8   1   0      149.39      105.92     22.24 o 
   9   1   0     1189.72     1193.33    111.43 o 
  10   1   0      163.43      145.18     49.42 o 
  11   1   0       86.74       43.96     62.03 o 
   0   2   0    33031.19    39453.74    724.37 o 
   1   2   0      776.50      765.54     14.99 o 
   2   2   0     2801.06     3257.43     40.79 o 
   3   2   0       27.40       13.48     12.52 o 
   4   2   0       93.53       57.12     13.13 o 
   5   2   0     2417.30     2155.08     41.42 o 
   6   2   0       69.65       78.96     18.40 o 
   7   2   0     4039.66     3907.78     67.53 o 
   8   2   0      822.03      893.74     51.75 o 
   9   2   0       74.41       26.19     30.85 o 
  10   2   0      219.58      240.19     54.01 o 
  11   2   0     1069.74     1018.98     70.01 o 
   1   3   0     5058.44     6401.95     71.65 o 
   2   3   0     3135.81     3310.45     43.08 o 
   3   3   0      580.45      605.17     20.11 o 
   4   3   0     1876.23     2349.28     50.28 o 
   5   3   0      467.17      245.96    133.00 o 
   6   3   0     2181.77     2278.34     75.45 o 
   7   3   0     1951.71     1747.44     59.03 o 
   8   3   0       66.16       49.89     44.33 o 
   9   3   0      436.62      397.46     52.69 o 
  10   3   0      425.66      401.63     60.72 o 
  11   3   0      286.93      223.89     62.85 o 
   0   4   0     1449.25     1732.48     36.96 o 
   1   4   0      390.05      432.25     17.08 o 
   2   4   0      439.32      478.35     35.54 o 
   3   4   0       56.44       34.93     12.90 o 
   4   4   0      455.76      531.78     23.30 o 
   5   4   0       54.93       37.55     26.68 o 
   6   4   0       12.04      -14.68     24.99 o 
   7   4   0     1073.08     1071.53     49.70 o 
   8   4   0     1013.53     1046.51     80.40 o 
   9   4   0      124.80      142.38     65.05 o 
  10   4   0      966.66      940.36     90.63 o 
  11   4   0      259.03      218.72     61.26 o 
   1   5   0     3867.23     3399.19     48.99 o 
   2   5   0     1773.98     1955.60     31.80 o 
   3   5   0     2206.06     2598.21     55.09 o 
   4   5   0     5197.47     5336.39     71.83 o 
   5   5   0     1196.63     1123.84     39.70 o 
   6   5   0     1574.95     1562.66     82.36 o 
   7   5   0      938.72     1005.52     66.71 o 
   8   5   0      142.50      166.70     40.46 o 
   9   5   0     1313.13     1277.51     64.12 o 
  10   5   0      771.36      874.54     72.15 o 
  11   5   0      487.74      537.79    110.06 o 
   0   6   0      326.05      339.25     73.96 o 
   1   6   0       12.67        3.44     12.77 o 
   2   6   0      803.00      725.93     44.73 o 
   3   6   0       43.17       20.74     15.29 o 
   4   6   0      333.33      334.30     22.52 o 
   5   6   0       32.52       39.51     21.23 o 
   6   6   0       77.04       70.94     37.68 o 
   7   6   0        5.32      -17.91     31.91 o 
   8   6   0      280.92      344.25     47.12 o 
   9   6   0        0.55      -17.90     44.21 o 
  10   6   0       57.10       42.71     82.61 o 
  11   6   0       49.85        4.26     96.76 o 
   1   7   0     1380.90     1139.28     28.67 o 
   2   7   0     2369.90     2170.81     39.06 o 
   3   7   0      537.33      554.99     24.61 o 
   4   7   0    13424.46    13277.24    148.08 o 
   5   7   0        0.71       21.59     21.26 o 
   6   7   0     2338.17     2217.24     56.13 o 
   7   7   0       10.51       -7.79     30.87 o 
   8   7   0       58.42      -24.46     44.42 o 
   9   7   0     1251.68     1545.24    189.69 o 
  10   7   0     1207.61     1206.98     79.09 o 
   0   8   0     1156.16     1003.77     42.58 o 
   1   8   0     3208.12     3160.22     49.17 o 
   2   8   0       11.15        5.68     18.73 o 
   3   8   0     6499.09     6549.97     79.12 o 
   4   8   0       11.49      -11.71     21.81 o 
   5   8   0     2962.98     2748.14     60.98 o 
   6   8   0      252.09      274.81     36.71 o 
   7   8   0      187.35      185.60     49.51 o 
   8   8   0     1166.78     1197.49     69.38 o 
   9   8   0       94.25       34.33     56.60 o 
  10   8   0      408.63      371.73     74.30 o 
   1   9   0      944.87      810.04     30.78 o 
   2   9   0        7.65      -12.46     21.01 o 
   3   9   0      228.11      253.45     32.62 o 
   4   9   0       82.78      168.12     26.89 o 
   5   9   0       71.52       -7.39     39.84 o 
   6   9   0      129.37       84.23     45.21 o 
   7   9   0        2.83      -52.95     45.85 o 
   8   9   0       19.69      -17.03     54.02 o 
   9   9   0      173.57      264.68     68.41 o 
   0  10   0      640.79      639.83     46.33 o 
   1  10   0      688.26      673.62     32.58 o 
   2  10   0        9.83      -20.07     24.49 o 
   3  10   0      183.06      240.00     30.18 o 
   4  10   0        6.46        2.68     41.57 o 
   5  10   0      243.05      207.04     50.68 o 
   6  10   0      330.04      372.81     57.85 o 
   7  10   0      848.22      923.40    154.27 o 
   8  10   0      778.92     1012.95     89.18 o 
   9  10   0       37.68       20.90     67.43 o 
   1  11   0      381.27      390.43     41.61 o 
   2  11   0      382.35      354.49     78.07 o 
   3  11   0       38.03       75.09     37.67 o 
   4  11   0      203.25      205.66     53.75 o 
   5  11   0      132.12      111.30     78.95 o 
   6  11   0      324.70      329.45     64.51 o 
   7  11   0       29.15      111.19     64.33 o 
   8  11   0        1.25      -47.76     67.11 o 
   0  12   0      635.53      716.83     61.28 o 
   1  12   0       90.91      106.29     42.33 o 
   2  12   0      301.61      298.22     49.41 o 
   3  12   0      149.59      154.88     53.58 o 
   4  12   0       44.16       82.92     57.04 o 
   5  12   0      211.08      225.49     64.55 o 
   6  12   0      277.23      229.39     69.15 o 
   7  12   0     1275.88     1263.14     84.89 o 
   1  13   0       14.57       28.41     63.29 o 
   2  13   0      316.68      233.62     51.10 o 
   3  13   0      168.53      159.78     64.88 o 
   4  13   0      495.80      708.23     75.28 o 
   5  13   0       40.68      -27.06     65.83 o 
   6  13   0        3.97       19.97     70.24 o 
   0  14   0     1133.79     1448.99    125.32 o 
   1  14   0      154.61      269.26     77.69 o 
   2  14   0      130.33      182.53    106.65 o 
   3  14   0      166.11      370.18    115.26 o 
   4  14   0       30.36      -29.57     71.06 o 
   1  15   0     1006.20     1365.45    108.09 o 
 -12   1   1     1049.66     1344.59    118.93 o 
 -11   1   1     1332.08     1346.36     76.86 o 
 -10   1   1       89.65       39.38     47.03 o 
  -9   1   1      991.32      946.61     61.77 o 
  -8   1   1      881.74      881.99     39.83 o 
  -7   1   1     3244.84     3211.90     60.49 o 
  -6   1   1     4997.61     5051.78     73.34 o 
  -5   1   1      122.23      276.85     19.72 o 
  -4   1   1       16.53       14.01     20.58 o 
  -3   1   1     2514.11     2580.19     36.60 o 
  -2   1   1      255.37      176.83     13.58 o 
  -1   1   1    36931.86    38033.16    412.77 o 
   0   1   1     8823.63     7174.36    234.32 o 
   1   1   1    11570.76    10906.06    108.87 o 
   2   1   1      129.87       54.27      8.37 o 
   3   1   1    11296.71    12648.92    165.82 o 
   4   1   1      900.29      899.09     25.95 o 
   5   1   1      284.16      314.74     22.76 o 
   6   1   1      410.41      419.56     28.94 o 
   7   1   1     5138.53     4916.72     69.01 o 
   8   1   1      336.71      358.68     29.11 o 
   9   1   1        9.89        0.23     40.96 o 
  10   1   1        6.47       13.80     83.59 o 
  11   1   1       73.93       -4.12     57.52 o 
 -12   2   1       22.69       64.65     67.56 o 
 -11   2   1        2.57       51.75     56.66 o 
 -10   2   1     2773.18     2727.45     88.94 o 
  -9   2   1        1.77      -58.68     39.12 o 
  -8   2   1     4134.38     4105.95     96.01 o 
  -7   2   1       20.97       26.87     20.04 o 
  -6   2   1     1106.59     1192.51     33.99 o 
  -5   2   1     3418.12     3529.88     56.90 o 
  -4   2   1     1556.37     1462.15     30.37 o 
  -3   2   1       10.01       20.45     12.95 o 
  -2   2   1     6658.98     7311.26    123.57 o 
  -1   2   1      646.18     1104.14     22.81 o 
   0   2   1    11388.85    13387.23    125.81 o 
   1   2   1    11738.79    14121.22    115.87 o 
   2   2   1     8637.82     9553.50     95.17 o 
   3   2   1     6383.13     6858.39    131.21 o 
   4   2   1      913.49     1084.51     88.03 o 
   5   2   1     5714.40     5877.07    134.62 o 
   6   2   1     2000.67     1989.50     44.94 o 
   7   2   1        1.10       10.87     21.39 o 
   8   2   1      554.02      512.43     49.13 o 
   9   2   1      276.40      248.17     36.93 o 
  10   2   1      248.37      220.07     55.99 o 
  11   2   1      116.27      164.38     62.43 o 
 -11   3   1      674.82      663.89     85.47 o 
 -10   3   1        0.33       -0.80     47.98 o 
  -9   3   1      210.83      122.52     45.01 o 
  -8   3   1       61.48       75.61     36.61 o 
  -7   3   1      401.34      457.80     42.43 o 
  -6   3   1       70.45       13.24     23.55 o 
  -5   3   1       11.31        0.60     28.82 o 
  -4   3   1     6159.44     6221.29     77.22 o 
  -3   3   1      985.06     1178.27     26.99 o 
  -2   3   1     3969.33     4344.35     52.97 o 
  -1   3   1     1063.11     1368.24     27.05 o 
   0   3   1     6745.51     7449.42     77.16 o 
   1   3   1      397.27      357.79     12.56 o 
   2   3   1    15595.47    16915.28    140.92 o 
   3   3   1     2646.34     2825.83     40.69 o 
   4   3   1     6553.61     6584.81     98.74 o 
   5   3   1      346.37      462.50     30.76 o 
   6   3   1      486.97      508.98     69.57 o 
   7   3   1      892.97      861.86     48.55 o 
   8   3   1     1301.06     1463.89     60.75 o 
   9   3   1      566.10      621.88     81.08 o 
  10   3   1      105.71       52.41     52.02 o 
  11   3   1      793.19      893.61     92.12 o 
 -11   4   1      393.52      437.45    102.09 o 
 -10   4   1     3284.39     3039.60     93.74 o 
  -9   4   1      437.62      380.12     51.48 o 
  -8   4   1     2618.27     2666.14     77.25 o 
  -7   4   1      459.05      503.58     47.57 o 
  -6   4   1      303.46      343.62     34.93 o 
  -5   4   1     1545.31     1396.61     35.94 o 
  -4   4   1     2088.31     1719.26     36.22 o 
  -3   4   1      633.10      499.82     25.61 o 
  -2   4   1     6214.33     6234.03     87.50 o 
  -1   4   1     2021.38     2505.92     32.99 o 
   0   4   1      351.17      346.65     14.05 o 
   1   4   1      153.38      168.91     11.70 o 
   2   4   1      953.14      981.43     31.85 o 
   3   4   1     2136.17     1749.71     29.24 o 
   4   4   1     2205.27     2440.72     41.68 o 
   5   4   1     3299.65     3053.49    105.25 o 
   6   4   1      430.27      391.06     56.52 o 
   7   4   1     2846.71     2743.42    109.30 o 
   9   4   1       10.97       -4.43     60.02 o 
  10   4   1      838.82      895.26    108.27 o 
  11   4   1      493.81      521.59    104.35 o 
 -11   5   1       69.83       49.62     57.45 o 
 -10   5   1      184.82      199.91     53.99 o 
  -9   5   1     1995.21     1839.55    150.82 o 
  -8   5   1      144.27      107.99     70.21 o 
  -7   5   1      402.88      418.32     42.24 o 
  -6   5   1        0.95       -8.99     26.71 o 
  -5   5   1      975.35      934.44     34.99 o 
  -4   5   1     3378.42     3362.72     54.80 o 
  -3   5   1       35.77       -3.69     13.85 o 
  -2   5   1       90.04       55.22     24.68 o 
  -1   5   1      853.12      913.69     67.54 o 
   0   5   1        1.76       -4.30     10.38 o 
   1   5   1        1.60        3.07     10.71 o 
   2   5   1      679.65      692.76     20.13 o 
   3   5   1       14.87       -5.68     12.22 o 
   4   5   1     5214.58     4878.96     77.60 o 
   5   5   1       69.56       57.20     19.00 o 
   6   5   1      124.82      123.94     29.15 o 
   7   5   1      375.82      456.09     52.86 o 
   8   5   1        8.27       19.29     45.14 o 
   9   5   1     1580.53     1455.05     67.05 o 
  10   5   1      130.15       73.58     81.67 o 
  11   5   1       72.34       77.67     89.94 o 
 -11   6   1      945.44      987.17    124.90 o 
 -10   6   1     1326.31     1326.01     71.61 o 
  -9   6   1      103.49      107.80     46.79 o 
  -8   6   1      515.42      525.43     51.92 o 
  -7   6   1     1295.28     1181.83     54.26 o 
  -6   6   1      318.89      410.34     47.73 o 
  -5   6   1     6178.41     6114.39     85.56 o 
  -4   6   1      274.45      371.45     30.59 o 
  -3   6   1     9525.52     9649.57    111.03 o 
  -2   6   1     5034.16     5016.09     68.95 o 
  -1   6   1      345.71      432.54     19.79 o 
   0   6   1     2812.96     2862.18     40.74 o 
   1   6   1     1255.17     1471.14     35.51 o 
   2   6   1     6811.11     7145.63     75.62 o 
   3   6   1     8123.31     7836.66    110.84 o 
   4   6   1       94.33      109.88     17.75 o 
   5   6   1      493.23      481.52     26.82 o 
   6   6   1     1368.35     1250.98     49.08 o 
   7   6   1      227.31      198.62     32.15 o 
   8   6   1     3153.37     2973.86     69.21 o 
   9   6   1      313.86      292.36     58.02 o 
  10   6   1      732.77      809.88     77.47 o 
 -10   7   1        0.19       -6.65     83.04 o 
  -9   7   1        1.82     -104.35     69.57 o 
  -8   7   1       17.40       23.93     41.10 o 
  -7   7   1       43.86      -52.69     53.63 o 
  -6   7   1      127.31      132.94     36.67 o 
  -5   7   1      555.33      553.51     33.71 o 
  -4   7   1     1044.09     1060.36     41.99 o 
  -3   7   1      673.19      670.48     26.80 o 
  -2   7   1     3087.46     3227.98     55.27 o 
  -1   7   1       35.17       28.89     15.56 o 
   0   7   1       27.36        3.91     19.95 o 
   1   7   1        2.71       -3.38     14.59 o 
   2   7   1     1372.98     1366.81     38.14 o 
   3   7   1        7.05        6.50     16.74 o 
   4   7   1      100.42      156.78     21.65 o 
   5   7   1       31.05       29.53     26.72 o 
   6   7   1        2.79       -6.56     27.19 o 
   7   7   1      491.32      511.30     97.19 o 
   8   7   1      323.95      293.78     54.79 o 
   9   7   1        8.12        4.43     76.39 o 
  10   7   1        1.18       11.10     60.66 o 
 -10   8   1      205.92      358.77     72.73 o 
  -9   8   1       14.89       21.75     85.55 o 
  -8   8   1       30.97      -57.03     48.68 o 
  -7   8   1      145.04      210.65     37.28 o 
  -6   8   1      110.96      106.90     48.08 o 
  -5   8   1     1131.11     1081.48     37.43 o 
  -4   8   1      671.65      695.49     32.25 o 
  -3   8   1     6660.42     6385.31     78.81 o 
  -2   8   1     3337.01     3181.92     50.61 o 
  -1   8   1     1361.16     1284.72     32.74 o 
   0   8   1      951.90      891.27     28.70 o 
   1   8   1     1631.62     1560.34     40.34 o 
   2   8   1     1875.43     1632.18     36.41 o 
   3   8   1     5465.90     5244.26     68.91 o 
   4   8   1       88.84       73.72     22.43 o 
   5   8   1      519.60      593.55     40.23 o 
   6   8   1      956.26      932.59     58.09 o 
   7   8   1       28.47       -2.96     50.90 o 
   8   8   1      464.99      602.40     64.88 o 
   9   8   1       46.89       35.42     56.61 o 
  10   8   1      128.45       17.77     81.12 o 
  -9   9   1      662.28      723.11     78.26 o 
  -8   9   1       11.50       15.83     55.38 o 
  -7   9   1        5.90       18.39     49.47 o 
  -6   9   1     2228.44     2097.97     98.09 o 
  -5   9   1       65.83       45.62     27.29 o 
  -4   9   1     6546.17     5859.01     78.99 o 
  -3   9   1       23.95       28.15     22.88 o 
  -2   9   1     1786.39     1733.16     40.29 o 
  -1   9   1       38.69       20.46     21.72 o 
   0   9   1      280.97      261.37     25.70 o 
   1   9   1      199.21      197.45     36.30 o 
   2   9   1     1373.00     1412.81     37.33 o 
   3   9   1      193.07      177.52     25.92 o 
   4   9   1     4012.70     3997.42     96.45 o 
   5   9   1      149.57       29.77     51.45 o 
   6   9   1      235.16      143.69     46.83 o 
   7   9   1     1051.10      976.70     68.31 o 
   8   9   1      266.42      272.41     59.31 o 
   9   9   1      723.27      835.71    108.19 o 
  -9  10   1       10.02       54.78     67.88 o 
  -8  10   1       65.00       71.79     62.93 o 
  -7  10   1       15.76      -80.62     53.89 o 
  -6  10   1      101.94       60.93     80.69 o 
  -5  10   1      195.96      160.41     50.15 o 
  -4  10   1      179.98      141.32     30.33 o 
  -3  10   1      325.89      325.59     38.66 o 
  -2  10   1       13.56       -3.33     25.65 o 
  -1  10   1       82.33       43.01     25.50 o 
   0  10   1       66.06       41.84     25.95 o 
   1  10   1       15.84       64.99     25.82 o 
   2  10   1      760.67      751.40     35.39 o 
   3  10   1       75.00       44.79     32.71 o 
   4  10   1      117.59      126.93     46.09 o 
   5  10   1       24.45       26.22     45.55 o 
   6  10   1       20.68      -10.74     51.69 o 
   7  10   1      228.37      256.95     61.74 o 
   8  10   1      172.68      142.82     65.21 o 
  -8  11   1       23.27      -89.77     66.61 o 
  -7  11   1      807.33      948.06    193.32 o 
  -6  11   1      832.90      894.57    156.02 o 
  -5  11   1      348.51      336.88     58.88 o 
  -4  11   1     1708.93     1656.23     58.78 o 
  -3  11   1        3.21      -50.51     33.67 o 
  -2  11   1      405.01      422.97     35.58 o 
  -1  11   1      941.96      960.76     46.91 o 
   0  11   1      333.29      375.38     40.83 o 
   1  11   1      810.23      884.29     48.70 o 
   2  11   1       53.94       24.40     38.97 o 
   3  11   1      413.02      468.69     57.88 o 
   4  11   1     1280.55     1183.18     66.15 o 
   5  11   1      622.46      480.12     62.76 o 
   6  11   1      871.94      996.38    107.76 o 
   7  11   1     1689.60     1653.26    132.27 o 
   8  11   1        0.00       88.25     71.33 o 
  -7  12   1        8.46      -51.84     67.38 o 
  -6  12   1       24.33      -38.03     62.79 o 
  -5  12   1      201.35      114.20     80.99 o 
  -4  12   1        0.02      -79.89     53.26 o 
  -3  12   1        3.77       -8.73     41.71 o 
  -2  12   1      407.10      420.19     47.98 o 
  -1  12   1       11.69      -12.63     33.94 o 
   0  12   1      127.04      169.81     42.34 o 
   1  12   1      138.27      167.18     42.99 o 
   2  12   1      461.08      537.66     75.36 o 
   3  12   1        0.74      -56.04     50.85 o 
   4  12   1        0.34      -56.45     54.06 o 
   5  12   1        5.96      -27.53     60.58 o 
   6  12   1        2.05       88.60     66.13 o 
   7  12   1        5.58      -90.68     66.82 o 
  -6  13   1      478.52      647.76    104.14 o 
  -5  13   1        2.64      -62.40     65.15 o 
  -4  13   1     1517.83     1567.15     82.88 o 
  -3  13   1      865.36     1064.92     80.80 o 
  -2  13   1      241.51      179.01     67.35 o 
  -1  13   1     1097.46     1111.72     73.26 o 
   0  13   1      119.51       40.36     67.78 o 
   1  13   1      360.41      401.46     54.19 o 
   2  13   1      576.78      578.52     70.79 o 
   3  13   1       37.48      -17.97     61.03 o 
   4  13   1      897.63      857.70     82.64 o 
   5  13   1      153.63      157.40     87.47 o 
   6  13   1      322.50      445.66     81.02 o 
  -4  14   1       12.55      -98.13    111.09 o 
  -3  14   1       99.56      -99.83    106.65 o 
  -2  14   1      605.56      509.55     81.07 o 
  -1  14   1        0.10      -29.37    105.16 o 
   0  14   1      271.97      271.16     76.10 o 
   1  14   1        0.69      -97.24     67.48 o 
   2  14   1      441.87      315.87    113.64 o 
   3  14   1      447.88      568.49     78.92 o 
   4  14   1       21.52       34.28     72.25 o 
  -1  15   1       40.82      -34.83     83.01 o 
   0  15   1        2.08       58.36     83.55 o 
   1  15   1        1.42      -21.91    116.97 o 
 -12   0   2      139.16       21.06     90.11 o 
 -11   0   2      223.44      179.12     80.57 o 
 -10   0   2     1188.21     1341.74     95.83 o 
  -9   0   2      854.88      858.86     79.37 o 
  -8   0   2     7422.57     8061.97    201.88 o 
  -7   0   2     9078.90     9700.43    145.13 o 
  -6   0   2      958.42     1093.59     52.73 o 
  -5   0   2     1224.86     1496.74     62.58 o 
  -4   0   2       97.48       32.40     23.19 o 
  -3   0   2    12665.52    15474.72    261.31 o 
  -2   0   2    26416.79    27852.30    435.40 o 
  -1   0   2        6.51      163.20     11.25 o 
   0   0   2    81905.16    83048.59   2246.26 o 
   1   0   2     3619.91     5270.63     96.14 o 
   3   0   2     6551.69     7671.24    105.92 o 
   4   0   2     5797.14     6360.77     97.43 o 
   5   0   2     7467.06     7537.22    116.51 o 
   6   0   2     6814.94     6396.28    109.11 o 
   7   0   2       11.52      -25.31     24.83 o 
   8   0   2     1149.42     1061.42     51.82 o 
   9   0   2      113.01       67.10     62.75 o 
  10   0   2      932.80     1075.32    106.31 o 
  11   0   2     1777.42     1928.47    123.19 o 
 -12   1   2       57.68       43.33     68.59 o 
 -11   1   2      764.80      840.43     77.46 o 
 -10   1   2      149.12      209.42     51.75 o 
  -9   1   2     1420.52     1310.03    115.65 o 
  -8   1   2      760.99      814.86     82.44 o 
  -7   1   2     1032.51     1088.10     36.31 o 
  -6   1   2       69.86       36.26     17.26 o 
  -5   1   2      277.90      215.84     18.03 o 
  -4   1   2     2135.69     2303.34     59.68 o 
  -3   1   2     5931.77     6275.89     90.00 o 
  -2   1   2     6904.62     6839.16     73.01 o 
  -1   1   2      244.66      244.48     13.29 o 
   0   1   2      588.83      341.15     13.33 o 
   1   1   2     2820.36     2945.75     30.24 o 
   2   1   2      548.03      517.59     22.94 o 
   3   1   2        9.82       22.64     10.02 o 
   4   1   2      356.97      422.07     25.62 o 
   5   1   2      133.04       70.57     16.89 o 
   6   1   2        0.24       -7.20     14.99 o 
   7   1   2      377.37      347.71     26.53 o 
   8   1   2      216.08      288.49     40.45 o 
   9   1   2       89.43       92.50     32.95 o 
  10   1   2      103.54      108.17     51.32 o 
  11   1   2        9.19       28.54     57.84 o 
 -12   2   2       28.70       11.71     65.24 o 
 -11   2   2      119.81      150.57     59.77 o 
 -10   2   2      141.52       68.03    126.52 o 
  -9   2   2      235.04      220.17     47.29 o 
  -8   2   2     3170.73     3354.90     86.31 o 
  -7   2   2     4613.50     4594.40     95.18 o 
  -6   2   2      171.94      196.80     20.71 o 
  -5   2   2     1749.56     1672.51     34.73 o 
  -4   2   2       19.34       44.69     16.87 o 
  -3   2   2     1343.02     1564.48     37.55 o 
  -2   2   2       34.67       69.60     10.40 o 
  -1   2   2     5616.98     5625.63     60.02 o 
   0   2   2    13895.67    13871.79    162.76 o 
   1   2   2     1349.46     1645.35     44.23 o 
   2   2   2     1669.85     1633.44     27.62 o 
   3   2   2    12906.43    13998.43    141.49 o 
   4   2   2      129.39       43.72     13.56 o 
   5   2   2    10980.32    10895.57    228.02 o 
   6   2   2      587.39      521.20     35.25 o 
   7   2   2      238.76      235.84     59.97 o 
   8   2   2     1566.92     1425.72     41.11 o 
   9   2   2      638.64      767.73     46.99 o 
  10   2   2     1605.13     1500.96     74.05 o 
  11   2   2     1094.78     1237.55     82.70 o 
 -11   3   2      908.41     1017.43    115.52 o 
 -10   3   2        2.20      -53.16     46.20 o 
  -9   3   2      207.87      210.61    113.39 o 
  -8   3   2       23.07        8.68     34.92 o 
  -7   3   2     2908.11     2772.75    105.29 o 
  -6   3   2      298.24      121.49     43.82 o 
  -5   3   2      513.24      539.66     33.68 o 
  -4   3   2     1629.06     1591.05     34.62 o 
  -3   3   2     3958.72     3870.60     64.74 o 
  -2   3   2     5660.55     6896.80    133.81 o 
  -1   3   2       10.32       22.46     10.01 o 
   0   3   2     3593.60     4840.08     59.70 o 
   1   3   2      388.42      458.12     23.01 o 
   2   3   2     3308.35     3198.35     36.01 o 
   3   3   2     1922.27     2060.69     30.38 o 
   4   3   2     5905.53     6482.57     98.07 o 
   5   3   2     2115.54     2334.49     46.30 o 
   6   3   2     5774.58     5927.08     93.53 o 
   7   3   2     1117.68      932.18    103.95 o 
   8   3   2      545.64      705.23     80.05 o 
   9   3   2      198.79      184.72     37.02 o 
  10   3   2      590.40      603.11     65.64 o 
  11   3   2       10.19      -28.56     86.62 o 
 -11   4   2       52.51      118.56     81.84 o 
 -10   4   2      571.45      636.43     88.03 o 
  -9   4   2      251.16      244.68     99.83 o 
  -8   4   2     1611.45     1521.37     61.34 o 
  -7   4   2     1673.63     1633.13     58.12 o 
  -6   4   2      506.45      522.84     40.19 o 
  -5   4   2       30.76       56.23     18.65 o 
  -4   4   2     1165.32     1124.08     30.92 o 
  -3   4   2      987.45      945.22     32.42 o 
  -2   4   2     3039.89     3107.51     45.28 o 
  -1   4   2      347.08      382.42     17.04 o 
   0   4   2        3.86       13.27      8.37 o 
   1   4   2     2850.55     2625.65     32.67 o 
   2   4   2       48.24       33.81      9.65 o 
   3   4   2     2788.30     2864.11     37.75 o 
   4   4   2       63.28       61.46     12.94 o 
   5   4   2       15.36       22.85     32.40 o 
   6   4   2      104.22       80.37     28.12 o 
   7   4   2       75.13       80.03     48.64 o 
   8   4   2      209.61       90.62     40.67 o 
   9   4   2      456.72      351.28     59.93 o 
  10   4   2      647.84      612.98     94.12 o 
  11   4   2       80.21       98.04     91.56 o 
 -11   5   2      767.70     1132.27     83.35 o 
 -10   5   2        1.79        6.69     83.51 o 
  -9   5   2       36.41       48.12     42.16 o 
  -8   5   2       64.53       25.06     35.11 o 
  -7   5   2     1898.68     1987.81     64.57 o 
  -6   5   2     2995.78     2797.11     55.98 o 
  -5   5   2      229.01      222.22     24.17 o 
  -4   5   2     3272.00     3144.13     53.64 o 
  -3   5   2     3711.44     3975.11     71.40 o 
  -2   5   2      422.60      330.26     19.79 o 
  -1   5   2     8057.31     7903.07     78.16 o 
   0   5   2     1082.02      989.80     25.54 o 
   1   5   2    13857.55    15088.45    131.36 o 
   2   5   2     4737.46     5011.25     55.27 o 
   3   5   2      476.03      423.79     18.97 o 
   4   5   2     1777.83     1585.12     31.09 o 
   5   5   2     1550.72     1361.03     38.66 o 
   6   5   2      619.40      624.12     52.49 o 
   7   5   2     1752.20     1736.74     75.22 o 
   8   5   2      277.64      302.75     50.56 o 
   9   5   2      918.96     1053.77     73.25 o 
  10   5   2      832.50      940.92     77.65 o 
  11   5   2      170.11      -22.42     93.70 o 
 -11   6   2      110.71       42.03     95.83 o 
 -10   6   2      142.17      170.26    106.10 o 
  -9   6   2        2.19      -49.51     44.76 o 
  -8   6   2       26.54      -22.90     35.88 o 
  -7   6   2      445.63      480.41    150.13 o 
  -6   6   2      849.42      794.06     37.14 o 
  -5   6   2       61.96       53.72     22.90 o 
  -4   6   2      136.86      113.39     21.14 o 
  -3   6   2      903.66      928.52     37.23 o 
  -2   6   2      687.39      658.17     42.06 o 
  -1   6   2     2669.98     2852.34     50.06 o 
   0   6   2     4421.67     4693.89     63.54 o 
   1   6   2     3477.07     4110.11     50.78 o 
   2   6   2     3037.89     3305.26     62.88 o 
   3   6   2      854.36     1075.73     27.04 o 
   4   6   2     1304.03     1301.42     30.93 o 
   5   6   2      570.83      494.22     49.75 o 
   6   6   2        8.41       12.68     23.73 o 
   7   6   2       13.66      -23.64     28.14 o 
   8   6   2      690.35      804.13     64.41 o 
   9   6   2       23.64       27.52     51.41 o 
  10   6   2       48.28        6.68     61.47 o 
 -10   7   2      256.52      130.61     90.63 o 
  -9   7   2      557.10      672.38     70.21 o 
  -8   7   2     2134.52     1965.49     73.00 o 
  -7   7   2      477.77      514.93     49.99 o 
  -6   7   2     7131.49     7101.77    126.43 o 
  -5   7   2      841.19      773.21     35.96 o 
  -4   7   2     9002.18     9436.42    116.36 o 
  -3   7   2     7326.69     7067.41     93.96 o 
  -2   7   2      457.26      472.95     30.14 o 
  -1   7   2     2672.13     2671.79     66.47 o 
   0   7   2      216.24      160.46     17.48 o 
   1   7   2     1425.52     1530.43     31.93 o 
   2   7   2     3213.70     2887.56     44.02 o 
   3   7   2       26.13        5.68     16.91 o 
   4   7   2     2722.03     2462.26     43.25 o 
   5   7   2      677.46      652.42     35.91 o 
   6   7   2       22.73       24.59     35.45 o 
   7   7   2      408.17      382.95     51.45 o 
   8   7   2      294.51      220.98     51.81 o 
   9   7   2      876.20      808.45     72.68 o 
  10   7   2     1595.98     1453.56     82.30 o 
 -10   8   2      742.37      889.55    121.06 o 
  -9   8   2      153.73      129.08     88.92 o 
  -8   8   2      154.63      174.97     50.89 o 
  -7   8   2      744.43      749.50     54.65 o 
  -6   8   2     1521.61     1465.95    101.41 o 
  -5   8   2     1918.94     1793.71     49.61 o 
  -4   8   2     2906.69     2735.66     50.88 o 
  -3   8   2     2182.83     2297.52     51.69 o 
  -2   8   2     1383.57     1235.50     33.26 o 
  -1   8   2      509.23      494.42     26.82 o 
   0   8   2      160.38      121.27     19.00 o 
   1   8   2     2747.85     2658.98     44.85 o 
   2   8   2      271.73      297.27     37.72 o 
   3   8   2     1681.43     1646.94     37.59 o 
   4   8   2      137.88      107.46     36.16 o 
   5   8   2      217.82      152.10     41.25 o 
   6   8   2      747.91      824.26     60.03 o 
   7   8   2      101.46      145.01     47.80 o 
   8   8   2       88.25       34.99     50.69 o 
   9   8   2       71.00       85.83     59.58 o 
  -9   9   2      796.89     1002.69    121.70 o 
  -8   9   2       51.88       71.81     58.02 o 
  -7   9   2       93.20      139.04     40.26 o 
  -6   9   2      120.19       94.58     45.21 o 
  -5   9   2      146.44      142.31     29.47 o 
  -4   9   2     1188.36     1214.37     39.34 o 
  -3   9   2     1450.68     1319.27     38.74 o 
  -2   9   2      472.42      532.38     31.12 o 
  -1   9   2     2359.78     2213.18     44.47 o 
   0   9   2      580.69      578.65     44.18 o 
   1   9   2     1901.58     1742.84     39.42 o 
   2   9   2        9.68       -3.12     21.23 o 
   3   9   2       34.65       13.53     29.73 o 
   4   9   2     2038.06     1947.30     69.56 o 
   5   9   2      320.01      295.89     50.24 o 
   6   9   2      306.26      286.60     61.47 o 
   7   9   2      171.95      185.28     54.50 o 
   8   9   2       21.98       54.99     94.80 o 
   9   9   2      498.14      492.56     76.05 o 
  -9  10   2       33.21        9.60     72.42 o 
  -8  10   2     1174.24     1098.21    109.60 o 
  -7  10   2     1242.17     1192.42     72.72 o 
  -6  10   2      116.62       40.30     50.29 o 
  -5  10   2      223.30      222.47     34.31 o 
  -4  10   2        2.31       20.48     28.48 o 
  -3  10   2      350.38      406.61     34.24 o 
  -2  10   2     1775.49     1719.25     43.48 o 
  -1  10   2      376.53      355.83     36.26 o 
   0  10   2     1990.59     1865.15     43.80 o 
   1  10   2     2214.57     2169.56     69.65 o 
   2  10   2     1120.63     1021.27     50.68 o 
   3  10   2     1097.33     1052.58     57.30 o 
   4  10   2      432.31      414.15     54.71 o 
   5  10   2        5.76      -29.67     46.13 o 
   6  10   2     1374.07     1362.80     73.40 o 
   7  10   2        0.30      -20.33     54.77 o 
   8  10   2      602.63      694.66     80.87 o 
  -8  11   2        9.37      -13.06     80.27 o 
  -7  11   2       73.88      160.13     65.27 o 
  -6  11   2       38.11       13.89     77.88 o 
  -5  11   2       52.93       41.08     71.40 o 
  -4  11   2       45.50       36.63     32.67 o 
  -3  11   2        0.38      -40.28     30.31 o 
  -2  11   2       58.12       34.42     29.72 o 
  -1  11   2       46.26       29.61     29.72 o 
   0  11   2        0.69        1.01     36.99 o 
   1  11   2       29.35       49.80     34.61 o 
   2  11   2       39.95      -21.44     50.49 o 
   3  11   2      746.03      672.80     62.53 o 
   4  11   2      121.28      185.33     52.97 o 
   5  11   2      255.58      350.16     61.36 o 
   6  11   2      421.36      343.73     76.43 o 
   7  11   2       44.50      113.55     64.43 o 
  -7  12   2     1232.13     1272.43     83.67 o 
  -6  12   2       10.19      -40.84     62.14 o 
  -5  12   2      279.80      360.32     67.46 o 
  -4  12   2      376.13      442.55     61.85 o 
  -3  12   2       12.67      -33.87     42.96 o 
  -2  12   2      761.95      840.47     51.09 o 
  -1  12   2       74.69       81.03     41.74 o 
   0  12   2      579.27      627.97     67.20 o 
   1  12   2      288.67      140.12     97.39 o 
   2  12   2        2.25      -43.99     51.68 o 
   3  12   2      357.82      348.47     61.30 o 
   4  12   2     1077.66     1137.81     69.72 o 
   5  12   2       73.05      -34.55     59.48 o 
   6  12   2      590.08      557.42    135.09 o 
   7  12   2      254.10      317.38     75.97 o 
  -6  13   2      162.97      110.70     71.81 o 
  -5  13   2      109.23      103.88     67.44 o 
  -4  13   2      869.38     1117.52    127.03 o 
  -3  13   2      193.01      217.11     68.73 o 
  -2  13   2       86.28      103.56     65.38 o 
  -1  13   2       89.89       60.17     64.31 o 
   0  13   2       45.34       35.09     48.37 o 
   1  13   2      117.10       26.12     47.42 o 
   2  13   2      163.88      103.65     59.07 o 
   3  13   2        3.22      -45.79     60.26 o 
   4  13   2      206.19      238.15     67.85 o 
   5  13   2       18.34        7.28     67.48 o 
  -4  14   2      390.72      503.52    129.76 o 
  -3  14   2        0.90      -53.97    103.41 o 
  -2  14   2      347.54      471.98     80.70 o 
  -1  14   2      107.37       47.62     73.17 o 
   0  14   2      904.15     1222.44     96.41 o 
   1  14   2      261.27      244.83     71.23 o 
   2  14   2        1.31       28.29     69.28 o 
   3  14   2      126.07       75.33     73.23 o 
   4  14   2       11.62       73.58     73.41 o 
  -1  15   2      380.36      456.62     92.33 o 
   0  15   2      108.02       25.55     83.15 o 
   1  15   2      306.93      386.63    133.68 o 
 -12   1   3      124.96      138.00     64.91 o 
 -11   1   3     1659.59     1683.95    102.69 o 
 -10   1   3      374.31      393.53     59.28 o 
  -9   1   3     1656.52     1639.88     67.40 o 
  -8   1   3     7896.76     7789.45    139.40 o 
  -7   1   3      103.09       88.65     29.56 o 
  -6   1   3     9128.87     8579.11    102.84 o 
  -5   1   3     3875.59     4110.25     57.13 o 
  -4   1   3    11127.33    11368.40    149.93 o 
  -3   1   3    17922.88    20594.54    338.12 o 
  -2   1   3     4914.24     5748.53     83.00 o 
  -1   1   3      978.10     1904.13     26.95 o 
   0   1   3     8480.87     8946.45    108.57 o 
   1   1   3     4098.24     3857.26     38.56 o 
   2   1   3     9025.39    10248.67     94.68 o 
   3   1   3      612.92      542.49     17.26 o 
   4   1   3     2515.82     2599.58     44.96 o 
   5   1   3     3028.25     3077.31     55.50 o 
   6   1   3      307.44      334.08     23.73 o 
   7   1   3     6092.07     5916.91     79.33 o 
   8   1   3     1793.28     1909.41     46.45 o 
   9   1   3       98.81      108.90     34.70 o 
  10   1   3     1437.80     1316.28     73.41 o 
  11   1   3        0.15        1.29     60.62 o 
 -12   2   3      212.47      175.32     70.79 o 
 -11   2   3       26.50       -3.42     54.77 o 
 -10   2   3     3122.38     2845.97    164.88 o 
  -9   2   3       87.27       59.77     40.76 o 
  -8   2   3     2717.73     2722.57     79.06 o 
  -7   2   3        8.67      -20.56     28.36 o 
  -6   2   3     1243.68     1368.39     34.35 o 
  -5   2   3     2799.30     2858.86     62.69 o 
  -4   2   3     2797.15     2786.61     46.52 o 
  -3   2   3       64.76       97.06     16.14 o 
  -2   2   3     6009.48     6464.49     72.54 o 
  -1   2   3       17.32       58.40      9.27 o 
   0   2   3     8769.78     8422.06    106.90 o 
   1   2   3    13561.17    15265.95    181.69 o 
   2   2   3     8427.56     9273.15     84.51 o 
   3   2   3     1071.62     1131.80     23.12 o 
   4   2   3    13057.42    13620.28    124.95 o 
   5   2   3       64.01       58.00     17.77 o 
   6   2   3     3541.25     3352.00     60.81 o 
   7   2   3        1.36       -4.17     18.99 o 
   8   2   3      633.16      601.63     34.49 o 
   9   2   3      125.92      125.05     35.04 o 
  10   2   3       28.46        6.66     50.72 o 
  11   2   3      106.38      156.91    114.84 o 
 -12   3   3       35.86       62.53     62.98 o 
 -11   3   3      310.66      362.35     79.80 o 
 -10   3   3       74.09       53.88     69.23 o 
  -9   3   3      843.58      820.24     91.82 o 
  -8   3   3       25.36        5.37     49.02 o 
  -7   3   3      293.63      259.58     77.41 o 
  -6   3   3     1198.18     1197.98     45.98 o 
  -5   3   3       27.88       18.95     16.23 o 
  -4   3   3     4994.01     5015.00     83.83 o 
  -3   3   3     2166.00     2173.62     48.98 o 
  -2   3   3     4625.59     4461.71     56.29 o 
  -1   3   3     3127.92     3280.93     63.51 o 
   0   3   3    15716.58    18456.17    218.56 o 
   1   3   3     1305.00     1480.82     26.57 o 
   2   3   3     3938.82     3990.43     50.45 o 
   3   3   3     2379.87     2417.62     67.91 o 
   4   3   3     6180.23     6569.51     71.83 o 
   5   3   3       96.04       58.83     15.67 o 
   6   3   3      100.53       59.26     21.07 o 
   7   3   3     1803.78     1777.39     48.73 o 
   8   3   3     1171.42     1177.29     45.24 o 
   9   3   3      836.34      999.89     71.28 o 
  10   3   3       68.95       25.12     40.78 o 
  11   3   3       88.41      -14.49     83.89 o 
 -11   4   3      282.18      183.41     59.11 o 
 -10   4   3     2511.82     2407.25     85.80 o 
  -9   4   3       10.72      -28.13     39.26 o 
  -8   4   3     1424.67     1346.44     88.88 o 
  -7   4   3      556.43      643.58     44.99 o 
  -6   4   3        0.66        0.06     24.84 o 
  -5   4   3     7232.13     7414.27    128.80 o 
  -4   4   3      296.25      317.81     28.27 o 
  -3   4   3     1229.49     1330.99     31.69 o 
  -2   4   3      506.87      430.03     25.10 o 
  -1   4   3      448.25      562.38     24.91 o 
   0   4   3    18647.74    19107.21    276.81 o 
   1   4   3     4090.16     4346.35     56.69 o 
   2   4   3       23.47       27.92      9.60 o 
   3   4   3     6301.76     6727.05     80.60 o 
   4   4   3     3758.33     3536.23     55.50 o 
   5   4   3     2817.84     2897.81     53.25 o 
   6   4   3     2148.53     1960.30     48.94 o 
   7   4   3      300.89      275.27     62.05 o 
   8   4   3     2745.87     2730.33     65.39 o 
   9   4   3      536.38      511.08     61.98 o 
  10   4   3       11.18      -23.68     51.54 o 
  11   4   3      699.24      797.39    115.26 o 
 -11   5   3      189.47      186.87    108.15 o 
 -10   5   3        1.86       23.09     48.18 o 
  -9   5   3      578.10      554.90     67.10 o 
  -8   5   3      101.71       73.93     38.79 o 
  -7   5   3      281.51      251.56     38.65 o 
  -6   5   3       28.78        9.84     22.19 o 
  -5   5   3       25.35       16.58     19.01 o 
  -4   5   3      525.87      491.83     31.74 o 
  -3   5   3       62.33       66.35     16.72 o 
  -2   5   3     1373.55     1699.45     38.33 o 
  -1   5   3     2023.01     2463.58     73.76 o 
   0   5   3     5129.80     5585.24     59.18 o 
   1   5   3      213.39      258.08     21.90 o 
   2   5   3     2911.46     2889.29     37.71 o 
   3   5   3      259.29      313.24     17.98 o 
   4   5   3      317.83      359.74     19.68 o 
   5   5   3        2.83        8.72     19.83 o 
   6   5   3        1.22       -5.56     23.65 o 
   7   5   3       59.91       42.92     27.62 o 
   8   5   3       14.19       -6.24     40.18 o 
   9   5   3      575.48      633.07     75.41 o 
  10   5   3       18.36       17.31     81.08 o 
 -11   6   3      179.29      139.14     68.89 o 
 -10   6   3     1200.52     1098.85     87.81 o 
  -9   6   3      950.98      817.38     60.28 o 
  -8   6   3       93.83       45.25     39.40 o 
  -7   6   3     4695.86     4294.38     77.82 o 
  -6   6   3      231.82      262.21     30.91 o 
  -5   6   3     3300.80     3217.52     60.70 o 
  -4   6   3     2246.53     2268.53     65.86 o 
  -3   6   3        2.76       -8.03     16.72 o 
  -2   6   3     3647.57     3442.46     54.42 o 
  -1   6   3     5136.65     5484.06     62.80 o 
   0   6   3     9221.46     9787.23     94.70 o 
   1   6   3     8744.30     8600.68     85.12 o 
   2   6   3     3886.36     4034.92     50.00 o 
   3   6   3      799.36      664.81     23.01 o 
   4   6   3      858.74      843.72     32.42 o 
   5   6   3      130.41      189.40     44.46 o 
   6   6   3     3414.02     3250.39     84.65 o 
   7   6   3       11.96       60.42     38.55 o 
   8   6   3     2298.14     2239.16     80.38 o 
   9   6   3      438.65      440.06     60.56 o 
  10   6   3       48.26        0.51     88.32 o 
 -10   7   3        0.97       -7.03     54.52 o 
  -9   7   3      139.54      195.63     52.57 o 
  -8   7   3        7.98       32.64     44.12 o 
  -7   7   3        5.80      -52.90     35.26 o 
  -6   7   3      296.77      354.94     50.32 o 
  -5   7   3     1941.73     1940.98     65.27 o 
  -4   7   3        1.21        1.13     22.28 o 
  -3   7   3     2867.81     2690.17     52.09 o 
  -2   7   3      591.01      607.54     26.51 o 
  -1   7   3     2649.18     2567.22     41.68 o 
   0   7   3      812.29      767.62     34.36 o 
   1   7   3      941.43      969.92     26.71 o 
   2   7   3      311.35      302.12     50.35 o 
   3   7   3      128.41      140.53     18.59 o 
   4   7   3      527.50      529.22     34.33 o 
   5   7   3      292.48      193.03     38.95 o 
   6   7   3       10.02        7.92     35.75 o 
   7   7   3      149.79      111.64     42.38 o 
   8   7   3      587.45      638.27     65.13 o 
   9   7   3       94.08      155.27     57.61 o 
  10   7   3      144.79      215.65     67.17 o 
 -10   8   3      427.19      507.10    110.49 o 
  -9   8   3      217.26      157.98     55.29 o 
  -8   8   3        2.22      -50.67     78.05 o 
  -7   8   3      730.12      766.42     62.32 o 
  -6   8   3      279.24      318.85     42.38 o 
  -5   8   3      327.63      345.75     34.69 o 
  -4   8   3     1150.75     1068.43     47.47 o 
  -3   8   3      765.16      686.64     30.85 o 
  -2   8   3     1124.57     1049.64     32.31 o 
  -1   8   3       38.55       59.05     19.04 o 
   0   8   3      144.54      131.45     30.63 o 
   1   8   3      847.78      771.04     28.17 o 
   2   8   3      569.31      496.35     26.02 o 
   3   8   3      484.83      467.30     33.32 o 
   4   8   3      200.38      163.71     47.57 o 
   5   8   3       49.42       13.44     77.92 o 
   6   8   3      636.77      661.68     59.37 o 
   7   8   3       58.14       35.36     44.84 o 
   8   8   3      505.89      633.62     93.35 o 
   9   8   3      160.24      203.52     64.89 o 
  -9   9   3      630.12      816.57    113.47 o 
  -8   9   3      794.66      905.16     77.67 o 
  -7   9   3      542.26      536.35     59.25 o 
  -6   9   3      112.27       78.91     35.63 o 
  -5   9   3      132.78      109.68     29.05 o 
  -4   9   3      395.54      446.55     37.20 o 
  -3   9   3     1623.97     1599.87     41.80 o 
  -2   9   3      345.68      333.69     32.56 o 
  -1   9   3      751.47      710.18     33.56 o 
   0   9   3     1510.16     1413.44     41.59 o 
   1   9   3       62.33       60.93     22.64 o 
   2   9   3      739.69      676.99     39.91 o 
   3   9   3      417.40      369.85     94.72 o 
   4   9   3     1703.00     1745.76     90.58 o 
   5   9   3      114.28       44.38     42.94 o 
   6   9   3      232.91      190.10     51.64 o 
   7   9   3      320.60      303.79     60.86 o 
   8   9   3      149.36      176.81     62.72 o 
   9   9   3      197.36      168.77     95.19 o 
  -9  10   3       45.86       -2.25     68.58 o 
  -8  10   3      307.59      389.78     69.90 o 
  -7  10   3        1.82      -23.50     53.00 o 
  -6  10   3      103.11      171.82     40.95 o 
  -5  10   3       17.20       22.95     30.73 o 
  -4  10   3      305.68      350.50     46.80 o 
  -3  10   3       95.38       89.72     28.48 o 
  -2  10   3      287.44      323.57     31.19 o 
  -1  10   3       40.02       22.72     25.60 o 
   0  10   3       93.30       83.89     32.55 o 
   1  10   3      209.40      188.30     34.09 o 
   2  10   3        0.77      -46.24     30.83 o 
   3  10   3        1.08        9.48     40.08 o 
   4  10   3      264.31      282.12     49.30 o 
   5  10   3       58.67        1.33     65.05 o 
   6  10   3      393.57      477.19     62.66 o 
   7  10   3      165.47      192.81     63.50 o 
   8  10   3      305.87      295.77     72.28 o 
  -8  11   3      125.94      226.54     70.93 o 
  -7  11   3       35.33       29.52     60.64 o 
  -6  11   3      312.49      391.26     63.16 o 
  -5  11   3      137.30      113.49     35.61 o 
  -4  11   3      947.05      936.94     43.33 o 
  -3  11   3      318.08      369.47     37.08 o 
  -2  11   3       98.91       94.57     31.04 o 
  -1  11   3     3910.62     3591.45     75.57 o 
   0  11   3     1678.86     1617.46     55.39 o 
   1  11   3     1070.76      975.79     47.12 o 
   2  11   3      281.44      348.65     51.47 o 
   3  11   3       26.33       14.37     47.07 o 
   4  11   3     1190.54     1118.63     66.53 o 
   5  11   3      707.11      820.36     74.89 o 
   6  11   3      183.64      216.28     64.53 o 
   7  11   3      931.34      941.93    146.55 o 
  -7  12   3        3.21       -0.16     68.78 o 
  -6  12   3       97.11       84.39     74.47 o 
  -5  12   3        0.20      -84.43     56.83 o 
  -4  12   3        9.23      -66.81     45.21 o 
  -3  12   3       38.78       31.54     46.42 o 
  -2  12   3       52.11       67.69     42.96 o 
  -1  12   3       11.80       18.21     41.35 o 
   0  12   3       10.11        5.29     41.78 o 
   1  12   3       27.72       23.97     57.95 o 
   2  12   3      230.66      374.96     59.22 o 
   3  12   3      142.33      237.38     58.74 o 
   4  12   3        3.54      -10.22     79.46 o 
   5  12   3       69.87      -65.49     57.75 o 
   6  12   3       49.48       79.65     68.78 o 
  -6  13   3      624.92      816.37     86.94 o 
  -5  13   3      159.45       17.90    104.78 o 
  -4  13   3      678.40     1009.12     85.21 o 
  -3  13   3      431.91      517.19     75.97 o 
  -2  13   3      112.47       65.07     65.11 o 
  -1  13   3     1009.59     1064.92     58.25 o 
   0  13   3      969.47     1075.92     60.75 o 
   1  13   3        2.64      -36.83    100.47 o 
   2  13   3      490.00      606.73    109.25 o 
   3  13   3       42.42      -20.81     61.80 o 
   4  13   3      338.68      318.83     70.65 o 
   5  13   3      286.78      418.27     84.23 o 
  -4  14   3      279.43      442.90    126.77 o 
  -3  14   3       15.46       37.79     77.28 o 
  -2  14   3      252.75      176.96    114.54 o 
  -1  14   3        0.24      -45.89     77.16 o 
   0  14   3       20.22      -78.94     55.48 o 
   1  14   3        7.60       41.86     69.91 o 
   2  14   3        0.05      -35.55     66.88 o 
   3  14   3      141.93      179.94    151.11 o 
   4  14   3      110.52      102.42     76.52 o 
  -1  15   3      109.00      190.10     87.51 o 
   0  15   3       29.68       46.98    120.81 o 
 -12   0   4      201.36      103.16     90.46 o 
 -11   0   4      682.86      748.79    105.72 o 
 -10   0   4      398.25      567.20     87.22 o 
  -9   0   4     3801.45     3781.83    136.58 o 
  -8   0   4     1110.80     1210.11     80.40 o 
  -7   0   4     6406.21     6401.59    103.91 o 
  -6   0   4       60.10       30.52     33.16 o 
  -5   0   4    11682.79    12656.62    241.36 o 
  -4   0   4     9968.94     9787.19    189.44 o 
  -3   0   4      940.87      890.66     42.12 o 
  -2   0   4      788.59      453.30     29.84 o 
  -1   0   4     4976.15     6932.35    104.44 o 
   0   0   4     2395.47     1493.06     23.68 o 
   1   0   4      315.46      582.39     20.10 o 
   2   0   4     1253.95     1213.15     44.74 o 
   3   0   4      154.54      105.95     34.26 o 
   4   0   4     2652.69     2527.01    131.80 o 
   5   0   4     1508.26     1507.23     47.30 o 
   6   0   4     1786.28     1712.30     55.16 o 
   7   0   4     1414.59     1345.47     69.53 o 
   8   0   4       38.52       13.79     34.61 o 
   9   0   4      987.39      927.52     57.26 o 
  10   0   4      831.10      708.81    100.77 o 
  11   0   4     2044.90     2232.57    137.00 o 
 -12   1   4       64.77       63.72     64.35 o 
 -11   1   4      583.67      682.50    108.44 o 
 -10   1   4      981.52      929.03     62.76 o 
  -9   1   4        6.83      -18.72     38.52 o 
  -8   1   4      216.40      147.50     39.43 o 
  -7   1   4        1.70       30.90     29.07 o 
  -6   1   4     2069.50     2349.02     42.70 o 
  -5   1   4     1711.33     1746.71     49.33 o 
  -4   1   4     4976.27     5485.22     87.29 o 
  -3   1   4     7056.48     7517.96     85.81 o 
  -2   1   4      951.85      907.47     17.13 o 
  -1   1   4     1921.17     1773.05     23.76 o 
   0   1   4     1414.85     1284.78     20.77 o 
   1   1   4     1987.68     2078.50     26.43 o 
   2   1   4      411.34      354.57     13.84 o 
   3   1   4      284.22      288.89     24.18 o 
   4   1   4      645.38      711.77     20.22 o 
   5   1   4       15.11       16.58     12.43 o 
   6   1   4      586.60      524.43     29.76 o 
   7   1   4      460.54      513.36     44.72 o 
   8   1   4      130.52       75.79     30.44 o 
   9   1   4        0.71       12.89     28.35 o 
  10   1   4       23.44       33.54     52.05 o 
  11   1   4        3.90       85.40     65.77 o 
 -12   2   4       98.76       62.83     87.73 o 
 -11   2   4       41.89       76.37     55.32 o 
 -10   2   4      832.53      862.02     64.22 o 
  -9   2   4     1181.00      997.35     57.30 o 
  -8   2   4      989.78      966.06     52.59 o 
  -7   2   4     4999.46     5025.26     99.64 o 
  -6   2   4     2001.13     1990.70     83.55 o 
  -5   2   4     4673.35     5079.73    119.44 o 
  -4   2   4     7898.94     8202.76     97.00 o 
  -3   2   4     1244.92     1391.43     30.34 o 
  -2   2   4    10224.08    11037.95    118.14 o 
  -1   2   4       49.42       89.64     11.43 o 
   0   2   4       12.68       71.82     14.59 o 
   1   2   4      220.98      363.91     48.34 o 
   2   2   4      814.80      762.05     17.87 o 
   3   2   4     8866.52     9732.59     92.25 o 
   4   2   4     3008.86     2961.31     42.81 o 
   5   2   4      660.37      670.33     24.96 o 
   6   2   4     1627.88     1549.27     36.57 o 
   7   2   4      874.67      786.07     28.81 o 
   8   2   4      727.16      697.50     41.02 o 
   9   2   4      492.48      401.25    162.46 o 
  10   2   4      448.82      339.59     65.56 o 
  11   2   4     1150.95     1134.49    127.97 o 
 -12   3   4      350.84      429.30     75.23 o 
 -11   3   4     2100.23     2058.74     85.13 o 
 -10   3   4      443.17      405.84     57.80 o 
  -9   3   4      125.87       98.22     42.48 o 
  -8   3   4       61.91       47.04     35.38 o 
  -7   3   4       69.69       53.16     31.25 o 
  -6   3   4      652.49      662.11     38.71 o 
  -5   3   4     6898.15     6966.25     90.93 o 
  -4   3   4      168.28      223.77     30.38 o 
  -3   3   4     9907.39    10248.88    111.93 o 
  -2   3   4      184.53      201.71     15.76 o 
  -1   3   4       42.58       33.89     10.13 o 
   0   3   4     1483.17     1809.04     40.49 o 
   1   3   4     2943.01     3296.43     58.96 o 
   2   3   4    13314.23    13499.73    183.36 o 
   3   3   4     4389.79     4960.41     98.33 o 
   4   3   4      604.10      532.14     21.46 o 
   5   3   4      411.22      442.14     35.54 o 
   6   3   4       61.84       68.49     19.41 o 
   7   3   4     1015.73      936.49     43.51 o 
   8   3   4     1162.02     1162.49     36.03 o 
   9   3   4       18.92      -18.55     34.09 o 
  10   3   4      300.82      339.17    117.01 o 
  11   3   4       24.10      -84.23     92.76 o 
 -11   4   4       58.06      104.41     58.51 o 
 -10   4   4      129.06      127.03     50.45 o 
  -9   4   4      259.89      232.15     46.34 o 
  -8   4   4      743.03      730.82     50.85 o 
  -7   4   4      727.79      653.35     43.42 o 
  -6   4   4        1.32      -29.46     19.64 o 
  -5   4   4      363.68      317.89     53.61 o 
  -4   4   4      321.59      269.06     23.05 o 
  -3   4   4      482.44      466.69     22.45 o 
  -2   4   4     2490.03     2432.88     40.92 o 
  -1   4   4     1596.29     1710.99     43.85 o 
   0   4   4     1905.30     1751.81     47.61 o 
   1   4   4     4259.91     4651.27     59.72 o 
   2   4   4     1784.46     1942.34     52.56 o 
   3   4   4     9750.73     9778.83    108.09 o 
   4   4   4      209.74      172.91     33.33 o 
   5   4   4        9.93       -6.75     18.54 o 
   6   4   4      458.83      376.24     31.51 o 
   7   4   4      357.93      355.36     57.01 o 
   8   4   4      499.86      468.53    113.60 o 
   9   4   4      200.74      235.59     99.62 o 
  10   4   4      194.64      183.42     58.32 o 
 -11   5   4     1331.56     1402.68     77.84 o 
 -10   5   4      471.48      518.18     62.82 o 
  -9   5   4       33.03        6.74     42.05 o 
  -8   5   4      557.08      581.45     53.63 o 
  -7   5   4      597.53      670.09     49.72 o 
  -6   5   4     4914.46     4653.95     94.14 o 
  -5   5   4      244.01      151.07     23.75 o 
  -4   5   4     1733.60     1710.41     40.44 o 
  -3   5   4     3525.81     3487.37     55.46 o 
  -2   5   4      633.50      713.60     24.85 o 
  -1   5   4     5906.99     5981.97     75.34 o 
   0   5   4     8934.90     9338.64     88.41 o 
   1   5   4      137.70       91.36     16.19 o 
   2   5   4     9392.05     9569.74    108.06 o 
   3   5   4      350.59      245.81     20.01 o 
   4   5   4     1553.86     1278.63     34.48 o 
   5   5   4     1846.63     1713.11     42.90 o 
   6   5   4      551.46      606.90     35.68 o 
   7   5   4     1503.07     1484.17     61.98 o 
   8   5   4     1335.39     1314.34     64.43 o 
   9   5   4      199.45      261.24     72.98 o 
  10   5   4      654.26      643.23     74.25 o 
 -11   6   4       98.45       54.78     61.60 o 
 -10   6   4      650.46      636.59     67.27 o 
  -9   6   4       33.03       87.50     49.70 o 
  -8   6   4      301.07      287.15     46.33 o 
  -7   6   4       84.87       76.83     30.12 o 
  -6   6   4      263.23      272.04     30.94 o 
  -5   6   4       69.10       43.67     26.84 o 
  -4   6   4        1.46       32.82     20.33 o 
  -3   6   4      817.50      791.50     29.75 o 
  -2   6   4      833.09      893.97     29.50 o 
  -1   6   4      590.02      527.44     23.60 o 
   0   6   4     1422.17     1560.59     29.68 o 
   1   6   4     2748.12     2876.91     61.05 o 
   2   6   4        9.80       -6.89     12.90 o 
   3   6   4      293.65      248.53     20.97 o 
   4   6   4       55.52       84.78     30.94 o 
   5   6   4      171.82      182.96     35.40 o 
   6   6   4        1.15       32.29     33.55 o 
   7   6   4       81.77      145.96     40.59 o 
   8   6   4       78.41       88.69     46.01 o 
   9   6   4       27.09      -35.21     50.08 o 
  10   6   4        0.15       35.72     91.65 o 
 -10   7   4      393.07      362.16     63.81 o 
  -9   7   4      249.94      269.00     97.45 o 
  -8   7   4     2059.86     1805.63     75.15 o 
  -7   7   4       35.07       15.76     31.72 o 
  -6   7   4     1899.13     1860.87     50.91 o 
  -5   7   4      667.98      575.73     78.39 o 
  -4   7   4     2749.57     2555.37     54.13 o 
  -3   7   4     4815.68     4570.53     70.70 o 
  -2   7   4      811.95      870.23     31.30 o 
  -1   7   4      580.24      559.03     31.77 o 
   0   7   4      681.60      567.10     22.92 o 
   1   7   4     1236.16     1074.71     27.56 o 
   2   7   4     2609.75     2502.84     45.95 o 
   3   7   4      512.63      585.93     45.15 o 
   4   7   4     1769.10     1689.96     74.60 o 
   5   7   4     1295.22     1145.48     92.84 o 
   6   7   4       58.13       40.69     39.28 o 
   7   7   4     1528.77     1462.31     67.85 o 
   8   7   4      920.46      894.80     67.46 o 
   9   7   4      616.63      732.20     75.18 o 
 -10   8   4      228.80      255.00     63.38 o 
  -9   8   4       51.43       65.94     61.34 o 
  -8   8   4      288.00      389.17     55.58 o 
  -7   8   4      441.23      471.56     42.59 o 
  -6   8   4       70.94       97.84     31.26 o 
  -5   8   4        4.24      -16.55     27.78 o 
  -4   8   4      389.28      435.61     35.16 o 
  -3   8   4        0.69      -20.88     22.23 o 
  -2   8   4     1237.78     1203.61     33.99 o 
  -1   8   4     1204.76     1100.50     32.38 o 
   0   8   4      145.98      102.85     19.64 o 
   1   8   4      611.68      588.08     25.74 o 
   2   8   4       48.55       11.75     24.30 o 
   3   8   4      647.88      720.80     48.52 o 
   4   8   4      926.47      997.04     54.60 o 
   5   8   4      389.92      385.78     49.04 o 
   6   8   4      730.97      776.08     58.40 o 
   7   8   4        0.69      -30.96     45.92 o 
   8   8   4        1.39       -5.44     83.59 o 
   9   8   4        6.76       -5.21     91.01 o 
  -9   9   4     1112.83     1343.96    131.38 o 
  -8   9   4      371.90      369.29     60.26 o 
  -7   9   4      645.69      680.27     60.42 o 
  -6   9   4      577.54      655.32     47.22 o 
  -5   9   4      175.42      184.49     44.41 o 
  -4   9   4      493.98      499.53     34.60 o 
  -3   9   4     3573.69     3510.08     59.54 o 
  -2   9   4      139.06      132.43     24.62 o 
  -1   9   4     3040.59     2868.30     50.87 o 
   0   9   4       28.85       30.40     27.20 o 
   1   9   4      332.66      272.56     33.24 o 
   2   9   4      548.15      588.29     39.47 o 
   3   9   4      352.78      318.71     45.59 o 
   4   9   4     1101.96     1091.75     59.42 o 
   5   9   4      390.10      341.11     51.93 o 
   6   9   4       48.66       -9.35     45.39 o 
   7   9   4      608.76      659.55     69.45 o 
   8   9   4      261.99      393.18     69.00 o 
  -9  10   4      201.88      133.07     72.70 o 
  -8  10   4     1068.92     1078.73     74.59 o 
  -7  10   4      979.54      992.64     74.81 o 
  -6  10   4      589.82      609.08     52.83 o 
  -5  10   4       60.84       32.56     32.47 o 
  -4  10   4      313.65      331.08     55.23 o 
  -3  10   4      305.41      301.34     74.58 o 
  -2  10   4     4033.47     3982.02     64.35 o 
  -1  10   4     1884.61     1895.76     55.05 o 
   0  10   4     1893.47     1855.75     67.33 o 
   1  10   4     1426.03     1365.72     48.48 o 
   2  10   4      177.20       72.63     42.02 o 
   3  10   4     1476.97     1284.99     62.90 o 
   4  10   4     2685.41     2551.42     82.94 o 
   5  10   4        7.08        5.62     48.22 o 
   6  10   4     1658.99     1634.86     79.09 o 
   7  10   4       34.98       57.50     64.07 o 
   8  10   4       49.12       30.11     66.22 o 
  -8  11   4       12.20      -53.61     67.11 o 
  -7  11   4      286.12      324.31     67.57 o 
  -6  11   4       18.50        1.63     44.20 o 
  -5  11   4        7.30       14.36     41.90 o 
  -4  11   4      173.67      120.47     38.38 o 
  -3  11   4      363.70      356.79     44.72 o 
  -2  11   4       93.18       73.76     42.22 o 
  -1  11   4      828.78      834.04     46.53 o 
   0  11   4      279.71      153.05     85.79 o 
   1  11   4       41.96       31.82     36.09 o 
   2  11   4      499.76      437.67     74.43 o 
   3  11   4      120.31      153.53     54.05 o 
   4  11   4       14.79       63.66     51.94 o 
   5  11   4      245.49      252.10     59.67 o 
   6  11   4       69.49       -9.79     61.68 o 
   7  11   4        4.84      -46.65     64.76 o 
  -7  12   4      637.55      742.22     84.23 o 
  -6  12   4      120.89       40.79     64.41 o 
  -5  12   4      115.41       89.65     49.09 o 
  -4  12   4      531.38      707.33     69.78 o 
  -3  12   4        7.04        5.96     44.03 o 
  -2  12   4     1372.22     1543.90     58.83 o 
  -1  12   4      171.79      216.91     45.71 o 
   0  12   4      235.76      149.79     42.99 o 
   1  12   4      191.26      232.09     56.26 o 
   2  12   4        9.79      -37.06     52.44 o 
   3  12   4     1499.75     1317.86     72.50 o 
   4  12   4     1115.25     1059.82     71.59 o 
   5  12   4       72.65      130.44     65.70 o 
   6  12   4      597.75      602.04     81.58 o 
  -6  13   4      300.44      422.52    120.29 o 
  -5  13   4       99.70       29.75    113.39 o 
  -4  13   4      721.51      792.16    127.88 o 
  -3  13   4      165.57        4.49     49.87 o 
  -2  13   4       70.92       18.34     48.45 o 
  -1  13   4      264.39      270.36     54.17 o 
   0  13   4       66.93        3.62     46.86 o 
   1  13   4       13.50       15.62     57.41 o 
   2  13   4      277.77      417.23    143.06 o 
   3  13   4       44.88       62.74     66.07 o 
   4  13   4      155.73      214.51     69.15 o 
   5  13   4      111.66      101.78     70.41 o 
  -4  14   4      508.33      525.34    122.77 o 
  -3  14   4       18.19       43.43     76.17 o 
  -2  14   4      135.15       88.08     75.53 o 
  -1  14   4       35.85       84.84     58.63 o 
   0  14   4       50.32      -56.15     64.47 o 
   1  14   4      322.73      356.12    136.15 o 
   2  14   4       11.57        5.03     70.62 o 
   3  14   4      263.82      306.77    106.74 o 
 -12   1   5      147.19      253.01     66.38 o 
 -11   1   5     1165.29     1018.90     69.47 o 
 -10   1   5        7.52      -18.84     46.12 o 
  -9   1   5      187.09      146.02     61.43 o 
  -8   1   5     2654.20     2910.94     80.54 o 
  -7   1   5     3827.05     3701.13     85.51 o 
  -6   1   5     4528.36     4808.45    139.78 o 
  -5   1   5     3177.73     2760.37     62.29 o 
  -4   1   5     4322.94     4666.27    108.40 o 
  -3   1   5     1863.55     1920.60     43.10 o 
  -2   1   5     1454.04     2252.45     34.44 o 
  -1   1   5      211.81      208.94     12.11 o 
   0   1   5    25919.31    30000.82    463.77 o 
   1   1   5       93.26      111.41      7.57 o 
   2   1   5     4332.92     4219.94     49.75 o 
   3   1   5       93.76       76.74     12.48 o 
   4   1   5       45.85       23.45     11.54 o 
   5   1   5     2455.59     2106.87     35.50 o 
   6   1   5        0.62        3.48     15.15 o 
   7   1   5     2440.32     2412.88     63.62 o 
   8   1   5     1621.92     1638.99     53.38 o 
   9   1   5        1.24        5.18     29.23 o 
  10   1   5     2507.72     2417.34     91.73 o 
  11   1   5      542.01      546.91    110.58 o 
 -12   2   5       99.64       95.35     60.50 o 
 -11   2   5      511.27      447.33     93.70 o 
 -10   2   5      259.63      281.34     78.09 o 
  -9   2   5       36.64       58.40     56.10 o 
  -8   2   5     1364.14     1245.49     82.70 o 
  -7   2   5      426.35      519.20     63.60 o 
  -6   2   5      444.60      563.09     38.80 o 
  -5   2   5       30.18       -2.41     22.38 o 
  -4   2   5     5887.38     6619.03     84.02 o 
  -3   2   5      279.47      261.61     18.96 o 
  -2   2   5     1294.17     1306.08     28.03 o 
  -1   2   5     5735.42     7338.72     79.33 o 
   0   2   5    29826.85    32709.93    440.90 o 
   1   2   5     2589.03     2660.90     55.29 o 
   2   2   5     2852.71     2944.63     37.19 o 
   3   2   5       16.45       33.65     11.06 o 
   4   2   5      747.31      773.53     23.79 o 
   5   2   5     2118.07     2186.71     39.95 o 
   6   2   5     1185.50     1226.17     30.95 o 
   7   2   5      612.95      642.71     30.70 o 
   8   2   5       29.25       29.07     33.85 o 
   9   2   5      365.84      313.91     36.42 o 
  10   2   5        0.61       -8.67     51.42 o 
 -12   3   5       28.37      -22.23     62.33 o 
 -11   3   5      771.31      893.72     78.64 o 
 -10   3   5       64.53       55.85     46.83 o 
  -9   3   5      620.32      531.94     54.90 o 
  -8   3   5     1034.93     1076.84    101.28 o 
  -7   3   5     1256.62     1116.58     51.13 o 
  -6   3   5     4438.32     4520.93    132.23 o 
  -5   3   5     1401.02     1296.95     37.59 o 
  -4   3   5     8185.11     9132.56    112.02 o 
  -3   3   5     4900.00     4929.44     66.37 o 
  -2   3   5       45.88       82.18     13.13 o 
  -1   3   5     6269.21     6621.12     74.38 o 
   0   3   5    12175.46    12926.70    164.33 o 
   1   3   5       78.41      114.97     18.57 o 
   2   3   5     4728.29     4798.50    114.37 o 
   3   3   5       68.55       43.55     13.67 o 
   4   3   5      101.09       82.06     14.92 o 
   5   3   5     2310.55     2264.77     41.60 o 
   6   3   5      790.91      697.57     29.64 o 
   7   3   5      808.65      834.15     31.84 o 
   8   3   5       84.46      116.10     29.02 o 
   9   3   5      143.71      120.67     47.86 o 
  10   3   5      743.27      948.99     78.93 o 
 -11   4   5        3.08      -21.93     77.97 o 
 -10   4   5     1722.01     1662.85     73.50 o 
  -9   4   5      337.95      290.26     48.42 o 
  -8   4   5      461.52      518.25     64.37 o 
  -7   4   5     3560.21     3347.82     83.22 o 
  -6   4   5      758.07      747.32     34.15 o 
  -5   4   5     2528.79     2458.03     50.36 o 
  -4   4   5     2357.46     2527.09     48.70 o 
  -3   4   5      917.29     1000.82     48.67 o 
  -2   4   5     2935.03     2885.95     45.74 o 
  -1   4   5       21.84        6.38     11.72 o 
   0   4   5    13173.87    14043.52    181.07 o 
   1   4   5     9277.97     9637.56    105.66 o 
   2   4   5        2.62      -19.71     17.30 o 
   3   4   5     6024.81     6294.64     88.14 o 
   4   4   5     2295.30     2228.73     44.01 o 
   5   4   5      543.67      622.31     31.76 o 
   6   4   5     2663.16     2790.89     57.62 o 
   7   4   5      129.99       83.89     58.91 o 
   8   4   5     1382.61     1334.17     88.71 o 
   9   4   5     1983.92     1865.44     79.82 o 
  10   4   5       10.64       41.86     55.28 o 
 -11   5   5        1.51       -8.13     57.18 o 
 -10   5   5       13.06        9.91     48.69 o 
  -9   5   5       61.84       58.75     41.85 o 
  -8   5   5      128.12       77.02     38.09 o 
  -7   5   5     2131.90     1924.17     64.00 o 
  -6   5   5      171.90      135.25     26.86 o 
  -5   5   5      312.71      264.47     26.77 o 
  -4   5   5      414.09      406.81     26.95 o 
  -3   5   5      443.20      468.04     26.55 o 
  -2   5   5     1325.87     1198.15     30.89 o 
  -1   5   5     1344.44     1360.76     30.20 o 
   0   5   5      611.80      678.73     33.33 o 
   1   5   5      605.60      566.25     24.57 o 
   2   5   5      239.11      327.90     21.34 o 
   3   5   5       10.06       10.57     22.60 o 
   4   5   5       97.09       95.53     19.57 o 
   5   5   5      123.72      136.38     33.35 o 
   6   5   5       41.10       23.59     31.96 o 
   7   5   5        9.80      -28.49     35.60 o 
   8   5   5        4.09      -42.46     42.45 o 
   9   5   5       60.94       75.11     80.48 o 
  10   5   5        4.83       48.97     59.25 o 
 -11   6   5      227.07      318.49     66.09 o 
 -10   6   5      428.27      407.44     61.83 o 
  -9   6   5     1403.46     1288.01     65.84 o 
  -8   6   5      165.54      228.51     45.25 o 
  -7   6   5     3997.24     3910.90     93.22 o 
  -6   6   5     1238.47     1227.96     58.51 o 
  -5   6   5      257.78      232.28     27.53 o 
  -4   6   5     2441.43     2379.59     50.20 o 
  -3   6   5     1056.51     1026.60     33.65 o 
  -2   6   5      775.88      626.36     26.97 o 
  -1   6   5     1669.33     1454.34     33.66 o 
   0   6   5     1181.78     1119.48     25.37 o 
   1   6   5     2729.02     2530.12     47.50 o 
   2   6   5      438.81      413.98     25.50 o 
   3   6   5      166.50       96.52     58.44 o 
   4   6   5     4503.88     4474.93     94.64 o 
   5   6   5      118.88       99.72     47.70 o 
   6   6   5     1879.37     1812.10     79.71 o 
   7   6   5       15.58       29.90     40.26 o 
   8   6   5      437.99      505.42    115.26 o 
   9   6   5      587.37      610.85    101.88 o 
  10   6   5       53.43      177.76     94.63 o 
 -10   7   5      171.71      186.92     58.43 o 
  -9   7   5       42.20        1.27     48.20 o 
  -8   7   5      660.06      732.94     50.37 o 
  -7   7   5       82.37       38.48     32.18 o 
  -6   7   5       62.60       53.31     28.46 o 
  -5   7   5       70.76       73.38     26.98 o 
  -4   7   5       32.47       21.85     23.20 o 
  -3   7   5      681.84      651.05     30.92 o 
  -2   7   5      378.96      421.76     27.84 o 
  -1   7   5        5.36      -10.02     15.67 o 
   0   7   5     1077.32     1001.21     36.42 o 
   1   7   5      386.01      321.60     38.40 o 
   2   7   5      324.14      249.43     26.08 o 
   3   7   5        3.98        6.71     29.05 o 
   4   7   5        9.38        2.97     31.46 o 
   5   7   5      103.18       57.34     37.77 o 
   6   7   5      378.60      388.51     50.85 o 
   7   7   5       67.96       74.13     43.82 o 
   8   7   5       41.61       75.92    103.63 o 
   9   7   5      150.83       71.69     58.39 o 
 -10   8   5      154.18      131.52     73.40 o 
  -9   8   5      845.20      951.70     75.62 o 
  -8   8   5      465.21      529.99     59.71 o 
  -7   8   5     3439.43     3384.91     95.72 o 
  -6   8   5      259.24      328.97     56.94 o 
  -5   8   5      623.75      628.86     43.64 o 
  -4   8   5     2123.03     1964.16     51.23 o 
  -3   8   5       91.38       82.52     25.94 o 
  -2   8   5     1881.32     1743.24     39.19 o 
  -1   8   5     1188.76     1155.80     37.15 o 
   0   8   5      762.21      720.95     36.98 o 
   1   8   5     2838.07     2772.84     57.81 o 
   2   8   5      767.57      749.64     34.81 o 
   3   8   5        9.36       31.85     33.55 o 
   4   8   5     1340.51     1348.19     59.26 o 
   5   8   5      207.76      161.72     44.97 o 
   6   8   5      683.72      761.68    116.76 o 
   7   8   5      160.87      142.63     51.10 o 
   8   8   5       22.51       -7.54     54.38 o 
   9   8   5      120.89      185.77     64.07 o 
  -9   9   5      412.52      595.53     70.96 o 
  -8   9   5     2040.27     1862.42     77.33 o 
  -7   9   5      264.93      253.65     42.26 o 
  -6   9   5      169.06      111.42     35.76 o 
  -5   9   5       25.64       16.98     31.97 o 
  -4   9   5       78.26       38.25     36.56 o 
  -3   9   5      675.50      779.07     34.33 o 
  -2   9   5     2135.42     1982.22     44.82 o 
  -1   9   5      193.28      141.50     29.97 o 
   0   9   5     2171.63     2019.66     53.02 o 
   1   9   5        8.36       33.53     28.44 o 
   2   9   5      677.92      721.04     55.77 o 
   3   9   5      771.32      789.26     54.49 o 
   4   9   5      422.10      451.95     56.95 o 
   5   9   5      948.80      875.02     66.28 o 
   6   9   5        8.28      -10.30     46.45 o 
   7   9   5      543.89      498.23    101.45 o 
   8   9   5      260.73      205.42     65.62 o 
  -9  10   5      226.26      256.62    103.58 o 
  -8  10   5       46.19      -44.37     57.75 o 
  -7  10   5      235.73      294.42     55.81 o 
  -6  10   5       27.83       16.82     38.01 o 
  -5  10   5       70.60        8.13     31.77 o 
  -4  10   5      440.17      487.43     58.11 o 
  -3  10   5      776.70      806.60     39.85 o 
  -2  10   5      863.36      901.11     44.89 o 
  -1  10   5      219.69      254.23     49.47 o 
   0  10   5      119.51       69.84     32.56 o 
   1  10   5        8.63      -35.44     32.56 o 
   2  10   5        2.11       -5.85     39.25 o 
   3  10   5       27.45       -6.67     41.43 o 
   4  10   5      216.28      276.95     66.63 o 
   5  10   5      131.44       34.03     49.74 o 
   6  10   5      246.67      224.15     59.56 o 
   7  10   5       48.64       31.46     85.68 o 
   8  10   5       64.94       67.12     68.04 o 
  -8  11   5      809.41      778.58    105.08 o 
  -7  11   5       86.01       90.73     50.95 o 
  -6  11   5      525.68      595.16     54.51 o 
  -5  11   5      153.04      189.33     39.22 o 
  -4  11   5       25.95       17.35     39.30 o 
  -3  11   5     1038.50     1111.84     65.46 o 
  -2  11   5      769.66      984.16     61.05 o 
  -1  11   5     1818.75     1836.47     58.65 o 
   0  11   5     2041.30     1991.86     59.69 o 
   1  11   5       22.77      -44.80     45.17 o 
   2  11   5      662.47      734.59     64.72 o 
   3  11   5      708.35      733.82    112.88 o 
   4  11   5      425.29      417.91     62.78 o 
   5  11   5     1327.29     1207.84     73.21 o 
   6  11   5        0.62      -11.56     82.02 o 
   7  11   5      420.52      339.92     73.92 o 
  -7  12   5      145.94       97.64     70.93 o 
  -6  12   5        0.16      -51.66     94.21 o 
  -5  12   5       20.75      -38.81     48.07 o 
  -4  12   5      369.30      471.19     54.25 o 
  -3  12   5       46.60      -11.85     45.21 o 
  -2  12   5      193.68       98.45     44.91 o 
  -1  12   5       89.74       61.12     43.16 o 
   0  12   5       42.28       19.73     71.47 o 
   1  12   5       34.57       -6.97     51.99 o 
   2  12   5       99.90       19.27     69.48 o 
   3  12   5       46.88       83.42     58.32 o 
   4  12   5       15.87      -24.62     87.17 o 
   5  12   5       15.64       27.04     63.18 o 
   6  12   5        3.16      -29.64     68.47 o 
  -6  13   5      132.51      162.58    112.96 o 
  -5  13   5      164.80      211.15     78.63 o 
  -4  13   5      154.77      101.40     55.31 o 
  -3  13   5      227.07      193.02     77.79 o 
  -2  13   5        8.32       -6.64     49.41 o 
  -1  13   5      255.54      210.29     51.98 o 
   0  13   5      762.62      995.59    150.22 o 
   1  13   5        6.46       -5.91     59.39 o 
   2  13   5      643.63      726.70    171.92 o 
   3  13   5      195.41      220.11     64.97 o 
   4  13   5      202.33      173.99     70.60 o 
  -4  14   5      641.53      680.08    113.56 o 
  -3  14   5       76.38       28.00     77.68 o 
  -2  14   5      197.22      175.12     57.86 o 
  -1  14   5        1.11      -75.87     65.98 o 
   0  14   5       32.10       95.81     68.02 o 
   1  14   5       19.96      -98.20     65.47 o 
   2  14   5      170.96      240.95     75.11 o 
   3  14   5       55.16        7.24    117.95 o 
 -12   0   6     1129.67     1194.68    111.00 o 
 -11   0   6      707.93      816.23    109.55 o 
 -10   0   6     1449.77     1447.97    102.05 o 
  -9   0   6      658.37      563.02     78.69 o 
  -8   0   6      337.64      238.63     58.91 o 
  -7   0   6     1723.29     1619.33     81.33 o 
  -6   0   6     3344.44     3085.38    103.24 o 
  -5   0   6    10503.59    11165.25    222.09 o 
  -3   0   6       15.84      -26.43     20.29 o 
  -2   0   6    16119.97    18247.41    470.39 o 
  -1   0   6    32638.31    24482.00    389.70 o 
   0   0   6     2374.31     3294.62     44.69 o 
   1   0   6    13490.73    14855.42    204.35 o 
   2   0   6     4650.27     4842.03    100.50 o 
   3   0   6     6346.03     7069.42    117.78 o 
   4   0   6     4515.82     4748.51     65.47 o 
   5   0   6        9.58        6.92     16.14 o 
   6   0   6      497.98      563.28     66.24 o 
   7   0   6     3149.96     3153.79     83.46 o 
   8   0   6      656.32      612.60    129.89 o 
   9   0   6      173.83      200.98     49.66 o 
  10   0   6      413.25      148.09     89.09 o 
 -12   1   6        8.64      -68.63     88.07 o 
 -11   1   6      204.44      139.74     56.56 o 
 -10   1   6      599.47      679.66     63.99 o 
  -9   1   6      139.89      146.09     43.48 o 
  -8   1   6      216.28      178.24     39.32 o 
  -7   1   6       13.48      -28.21     31.76 o 
  -6   1   6      258.89      260.37     46.63 o 
  -5   1   6     1460.44     1474.31     62.32 o 
  -4   1   6     2797.39     3445.29     85.51 o 
  -3   1   6      410.57      448.00     21.12 o 
  -2   1   6     1413.61     1554.34     29.75 o 
  -1   1   6       66.72       92.11     10.43 o 
   0   1   6      731.53      826.28     14.94 o 
   1   1   6     3288.19     3748.72     45.35 o 
   2   1   6      303.25      337.19     16.84 o 
   3   1   6     1637.43     1405.92     46.52 o 
   4   1   6       86.01       76.58     13.36 o 
   5   1   6      197.48      180.60     26.03 o 
   6   1   6       58.79       46.80     18.79 o 
   7   1   6      184.49      147.97     25.30 o 
   8   1   6      530.20      557.37     44.02 o 
   9   1   6      186.64      105.91     44.87 o 
  10   1   6        2.68      -57.23     50.46 o 
 -12   2   6     1070.66     1193.49     83.90 o 
 -11   2   6       30.43       39.26     68.59 o 
 -10   2   6     1660.13     1503.08     69.80 o 
  -9   2   6      820.85      876.59     58.07 o 
  -8   2   6      205.56      210.16     67.78 o 
  -7   2   6      247.54      127.54     42.12 o 
  -6   2   6     3114.34     3329.83     76.19 o 
  -5   2   6     1968.23     1853.75     52.70 o 
  -4   2   6    15566.78    16271.05    170.13 o 
  -3   2   6      195.01      172.50     26.98 o 
  -2   2   6     4461.94     4860.72     52.95 o 
  -1   2   6     1425.97     1324.96     31.43 o 
   0   2   6      594.81      577.35     25.20 o 
   1   2   6     3984.30     4236.93     58.45 o 
   2   2   6       37.43       24.61     10.50 o 
   3   2   6     5442.87     5578.96     62.66 o 
   4   2   6     2714.19     2773.90     39.52 o 
   5   2   6        0.68      -16.24     14.16 o 
   6   2   6      958.68      908.04     29.09 o 
   7   2   6      628.03      759.93     37.95 o 
   8   2   6       42.71       37.55     26.10 o 
   9   2   6      714.96      795.98     52.96 o 
  10   2   6      117.76      209.40     58.94 o 
 -12   3   6      179.09      157.60     63.52 o 
 -11   3   6     1185.89     1178.26     72.45 o 
 -10   3   6     1110.15     1085.14     94.08 o 
  -9   3   6       32.84        1.38     55.07 o 
  -8   3   6     1667.17     1699.61     77.62 o 
  -7   3   6       10.37        3.61     32.20 o 
  -6   3   6      551.93      506.11     40.84 o 
  -5   3   6     3927.73     3988.12     85.87 o 
  -4   3   6     5622.83     6311.85     84.00 o 
  -3   3   6     2281.77     2303.93     44.45 o 
  -2   3   6     1701.78     1994.99     37.07 o 
  -1   3   6      592.97      567.95     27.96 o 
   0   3   6    12180.12    13099.19    317.40 o 
   1   3   6     3883.94     3899.41     72.51 o 
   2   3   6     3402.92     3151.88     62.42 o 
   3   3   6     1017.98      894.98     23.97 o 
   4   3   6        9.82       19.30     24.46 o 
   5   3   6     1359.45     1281.57     46.71 o 
   6   3   6      487.93      491.84     37.08 o 
   7   3   6     1543.98     1415.27     42.17 o 
   8   3   6     2524.13     2434.98     66.27 o 
   9   3   6      121.47       77.58     49.66 o 
  10   3   6      164.16      196.08    137.94 o 
 -11   4   6       31.90       81.06     55.39 o 
 -10   4   6      156.38      116.82     50.34 o 
  -9   4   6      772.94      817.03     73.19 o 
  -8   4   6      154.36      110.41     38.67 o 
  -7   4   6        5.15      -19.18     29.84 o 
  -6   4   6      243.95      227.23     27.95 o 
  -5   4   6      394.42      404.66     35.52 o 
  -4   4   6     2727.03     2931.21     58.25 o 
  -3   4   6       56.68       81.56     17.76 o 
  -2   4   6      179.70      161.85     26.57 o 
  -1   4   6      167.68      196.59     16.18 o 
   0   4   6     1973.39     1798.10     47.75 o 
   1   4   6       44.83       37.84     19.05 o 
   2   4   6      814.13      895.55     37.52 o 
   3   4   6     1060.82     1088.73     42.35 o 
   4   4   6     1202.93     1204.86     33.86 o 
   5   4   6      256.66      190.41     33.45 o 
   6   4   6      745.80      658.90     47.83 o 
   7   4   6       63.68       30.66     35.94 o 
   8   4   6      383.29      260.38     77.16 o 
   9   4   6      219.50      259.97     56.32 o 
  10   4   6       65.43       99.20     58.03 o 
 -11   5   6      921.09     1116.04     84.05 o 
 -10   5   6     1547.34     1353.85     71.93 o 
  -9   5   6       26.87       22.01     42.17 o 
  -8   5   6     3176.98     3066.17     84.88 o 
  -7   5   6      168.92      162.66     33.84 o 
  -6   5   6     3154.44     3153.65     70.77 o 
  -5   5   6     2566.03     2336.75     51.99 o 
  -4   5   6        0.21        7.23     22.32 o 
  -3   5   6     4728.44     4826.98     70.01 o 
  -2   5   6     1265.28     1157.47     31.28 o 
  -1   5   6     1846.59     1652.65     33.83 o 
   0   5   6    10083.09     9641.65    140.38 o 
   1   5   6     2083.61     2188.03     42.31 o 
   2   5   6     3228.75     2974.27     68.00 o 
   3   5   6     1176.88     1035.09     44.67 o 
   4   5   6       38.16       -6.17     25.66 o 
   5   5   6     1777.08     1629.44     59.28 o 
   6   5   6      519.60      621.88     51.34 o 
   7   5   6     1369.46     1208.37     60.60 o 
   8   5   6     2391.00     2499.09     83.85 o 
   9   5   6       72.71       52.01     54.30 o 
  10   5   6      491.16      514.59     75.41 o 
 -11   6   6       54.26      -29.02     58.20 o 
 -10   6   6      508.83      616.97     68.22 o 
  -9   6   6      627.59      755.14     91.10 o 
  -8   6   6       20.31      -56.19     38.23 o 
  -7   6   6      124.77      119.03     32.89 o 
  -6   6   6      123.20      125.45     30.25 o 
  -5   6   6      895.65     1016.80     38.93 o 
  -4   6   6       35.17       81.49     22.87 o 
  -3   6   6      305.30      406.30     28.69 o 
  -2   6   6      194.89      214.77     36.07 o 
  -1   6   6       64.93       43.51     16.08 o 
   0   6   6       28.54       25.33     24.45 o 
   1   6   6      190.30      163.07     21.84 o 
   2   6   6        9.68       21.45     17.73 o 
   3   6   6       15.00       16.69     27.65 o 
   4   6   6       19.01        7.84     28.57 o 
   5   6   6       14.65      -12.27     31.88 o 
   6   6   6       13.21        2.65     37.02 o 
   7   6   6        0.84      -12.03     40.42 o 
   8   6   6       56.96       66.40     47.55 o 
   9   6   6       69.08       55.33     95.14 o 
 -10   7   6     1090.90     1081.89     95.87 o 
  -9   7   6      132.40      135.87     56.06 o 
  -8   7   6     1077.71     1006.29     59.02 o 
  -7   7   6     1068.67     1005.53     58.78 o 
  -6   7   6      205.37      208.21     32.33 o 
  -5   7   6      995.61     1007.66     40.61 o 
  -4   7   6     1047.92      923.68     37.17 o 
  -3   7   6     1269.52     1184.76     37.13 o 
  -2   7   6      572.20      575.34     30.88 o 
  -1   7   6      715.85      539.75     26.23 o 
   0   7   6     1509.46     1421.63     65.03 o 
   1   7   6      341.10      342.11     55.83 o 
   2   7   6      880.54      811.20     44.77 o 
   3   7   6      703.16      702.60     49.02 o 
   4   7   6      771.06      735.61     50.18 o 
   5   7   6      506.31      509.57     51.19 o 
   6   7   6      254.80      293.31     48.52 o 
   7   7   6      889.92      886.06     64.30 o 
   8   7   6     1629.31     1639.98     80.21 o 
   9   7   6       80.75      208.70     91.14 o 
 -10   8   6       63.93       58.65     61.57 o 
  -9   8   6      716.28      919.08     73.63 o 
  -8   8   6       22.10       -8.07     37.27 o 
  -7   8   6      384.60      468.19     44.13 o 
  -6   8   6       44.58       63.75     32.96 o 
  -5   8   6      469.13      509.16     39.32 o 
  -4   8   6      570.05      630.86     37.37 o 
  -3   8   6        6.11      -14.65     24.27 o 
  -2   8   6      686.24      660.79     34.74 o 
  -1   8   6     1569.20     1315.80    106.39 o 
   0   8   6       23.91      -37.91     25.28 o 
   1   8   6      314.66      284.69     33.68 o 
   2   8   6       40.52       15.52     32.41 o 
   3   8   6      193.14      160.04     39.00 o 
   4   8   6     1314.76     1284.53    116.37 o 
   5   8   6      549.27      593.22     57.32 o 
   6   8   6      470.70      410.91     56.02 o 
   7   8   6      782.90      749.27     69.60 o 
   8   8   6      279.08      364.16     63.83 o 
  -9   9   6      395.77      353.29     65.24 o 
  -8   9   6      347.81      349.40     57.94 o 
  -7   9   6      120.67       22.35     40.76 o 
  -6   9   6        9.85        5.86     35.16 o 
  -5   9   6       17.85       -5.67     31.58 o 
  -4   9   6       42.22       -6.10     30.52 o 
  -3   9   6      554.12      613.27     62.14 o 
  -2   9   6       28.18       23.23     46.61 o 
  -1   9   6      544.85      491.49     48.46 o 
   0   9   6      727.09      653.87     40.45 o 
   1   9   6       41.32       61.69     30.34 o 
   2   9   6      271.62      192.53     40.41 o 
   3   9   6       26.61      -13.57     39.90 o 
   4   9   6      330.58      306.86     49.52 o 
   5   9   6      123.50      148.63     63.51 o 
   6   9   6       40.08       13.18     52.27 o 
   7   9   6      249.48      200.70     59.38 o 
   8   9   6      143.85      109.38     65.17 o 
  -9  10   6      699.87      974.84    146.04 o 
  -8  10   6        4.74      -60.85     58.40 o 
  -7  10   6      788.11      824.70    103.96 o 
  -6  10   6      208.13      161.02     42.73 o 
  -5  10   6        3.47      -21.30     35.48 o 
  -4  10   6     1154.86     1098.51     41.79 o 
  -3  10   6        4.35       13.98     34.07 o 
  -2  10   6     1826.85     1771.88     55.68 o 
  -1  10   6      736.26      790.08     59.31 o 
   0  10   6       87.33       95.10     39.92 o 
   1  10   6      169.02      243.79     72.89 o 
   2  10   6       47.88      -19.32     40.48 o 
   3  10   6      871.63      890.67     63.58 o 
   4  10   6     1968.15     1898.96     77.84 o 
   5  10   6        0.20      -67.26     49.73 o 
   6  10   6      973.60      981.48     78.69 o 
   7  10   6      103.62       55.45     63.54 o 
  -8  11   6       29.38      -90.93     62.14 o 
  -7  11   6      185.25      250.57     54.39 o 
  -6  11   6        5.90      -30.43     39.20 o 
  -5  11   6       39.14      -55.38     42.96 o 
  -4  11   6        0.12      -38.47     40.96 o 
  -3  11   6      524.16      536.06     51.18 o 
  -2  11   6        0.40      -15.70     38.70 o 
  -1  11   6      111.50       72.23     47.09 o 
   0  11   6      138.08      110.39     39.71 o 
   1  11   6       15.71       30.42     47.68 o 
   2  11   6       97.25       76.90     48.42 o 
   3  11   6        7.05      -12.12     89.39 o 
   4  11   6        1.84       40.66     56.23 o 
   5  11   6        0.76       23.31     58.77 o 
   6  11   6       13.77       33.79     92.08 o 
  -7  12   6      208.08      156.53    114.33 o 
  -6  12   6      301.93      318.59     59.02 o 
  -5  12   6       12.02      -60.14     55.33 o 
  -4  12   6     1507.14     1345.63     60.82 o 
  -3  12   6      331.08      397.01     53.64 o 
  -2  12   6      567.89      614.48     54.45 o 
  -1  12   6      333.52      235.24    147.51 o 
   0  12   6      120.94       98.76     55.02 o 
   1  12   6      174.19      262.13     59.28 o 
   2  12   6       70.11        4.66     54.67 o 
   3  12   6      683.15      686.17     74.51 o 
   4  12   6     1230.56     1159.74     75.89 o 
   5  12   6        3.66      -15.57     64.29 o 
  -6  13   6       53.56       88.92    109.64 o 
  -5  13   6      131.87       67.60     58.09 o 
  -4  13   6       19.82      -33.92     53.64 o 
  -3  13   6      184.79      138.18     85.85 o 
  -2  13   6       12.44      -64.05     49.05 o 
  -1  13   6      265.91      179.55     67.36 o 
   0  13   6      108.91      101.24     61.14 o 
   1  13   6       90.27       94.42     62.16 o 
   2  13   6        3.69       57.09     64.34 o 
   3  13   6      114.90      123.40     68.03 o 
   4  13   6       17.25      -41.03     67.94 o 
  -4  14   6      305.47      424.78     88.53 o 
  -3  14   6       52.67       71.72     85.02 o 
  -2  14   6       28.44       98.17     67.73 o 
  -1  14   6      116.08       96.08    107.34 o 
   0  14   6        8.43      -57.91     67.26 o 
   1  14   6      236.11      271.20     74.21 o 
   2  14   6      194.49      187.29     74.81 o 
 -12   1   7       85.22      173.40     61.79 o 
 -11   1   7     1878.87     1712.69    117.06 o 
 -10   1   7      994.54      945.39     86.19 o 
  -9   1   7      300.10      344.35     69.31 o 
  -8   1   7     2250.83     2159.59    100.52 o 
  -7   1   7     1763.73     1830.18     68.55 o 
  -6   1   7      348.94      444.24     38.22 o 
  -5   1   7      531.15      439.22     32.91 o 
  -4   1   7      912.76      868.14     35.70 o 
  -3   1   7     2363.70     2088.21     40.12 o 
  -2   1   7     4684.00     4848.80     68.96 o 
  -1   1   7       82.45       43.60     13.26 o 
   0   1   7      679.92      583.39     15.67 o 
   1   1   7      810.81      742.12     17.29 o 
   2   1   7     2526.78     2404.31     43.76 o 
   3   1   7     8393.94     8282.20    106.46 o 
   4   1   7      164.54      110.26     19.95 o 
   5   1   7     1490.64     1403.02     35.11 o 
   6   1   7       19.59       17.82     19.83 o 
   7   1   7       25.98       26.91     23.75 o 
   8   1   7      278.82      247.89     35.27 o 
   9   1   7      439.56      538.37     51.13 o 
  10   1   7     1107.34     1132.94     83.46 o 
 -12   2   7        2.17       -9.95     61.21 o 
 -11   2   7      765.59      820.11     75.96 o 
 -10   2   7        2.75       24.53     46.10 o 
  -9   2   7        4.42       -1.31     37.59 o 
  -8   2   7      411.94      531.52     50.23 o 
  -7   2   7      718.65      625.59     47.54 o 
  -6   2   7     1503.50     1321.65     49.43 o 
  -5   2   7        9.91      -10.71     21.67 o 
  -4   2   7      274.92      395.74     42.96 o 
  -3   2   7     3875.34     4204.12     50.08 o 
  -2   2   7      168.54      166.75     18.15 o 
  -1   2   7     2891.55     3068.87     39.25 o 
   0   2   7      389.83      494.92     23.58 o 
   1   2   7      720.99      821.38     18.25 o 
   2   2   7     1329.47     1338.48     24.48 o 
   3   2   7      338.16      272.32     19.74 o 
   4   2   7      445.87      448.04     30.03 o 
   5   2   7      146.17       74.58     16.81 o 
   6   2   7      717.68      778.70     28.61 o 
   7   2   7      169.96      145.92     27.89 o 
   8   2   7      102.57       82.31     32.84 o 
   9   2   7       32.73      -16.28     36.04 o 
  10   2   7       52.42      -19.91     54.93 o 
 -12   3   7       30.61       95.56     63.48 o 
 -11   3   7      485.49      648.83     69.82 o 
 -10   3   7      177.89      159.01     52.23 o 
  -9   3   7      156.30       92.09     42.52 o 
  -8   3   7      834.35      792.29     53.64 o 
  -7   3   7      580.60      537.38     47.09 o 
  -6   3   7     1164.23     1139.22     47.19 o 
  -5   3   7     3071.71     3132.05     70.69 o 
  -4   3   7      208.28      196.30     22.41 o 
  -3   3   7     2958.84     2904.80     40.59 o 
  -2   3   7     3775.30     4017.09     57.66 o 
  -1   3   7      617.65      690.05     22.10 o 
   0   3   7    11082.59    11940.40    283.90 o 
   1   3   7      401.91      422.72     28.76 o 
   2   3   7     1952.81     2061.98     64.07 o 
   3   3   7     4644.86     4762.95     57.97 o 
   4   3   7       18.99       -2.25     15.18 o 
   5   3   7     1810.74     1770.88     35.47 o 
   6   3   7      157.01      148.70     24.79 o 
   7   3   7       19.37       40.28     29.47 o 
   8   3   7      405.28      401.96     56.38 o 
   9   3   7       10.97      -67.43     44.96 o 
  10   3   7      513.01      584.73     71.53 o 
 -11   4   7      729.05      852.72     79.15 o 
 -10   4   7        6.20        2.89     48.80 o 
  -9   4   7     1865.28     1956.21     75.17 o 
  -8   4   7       47.00       34.31     37.14 o 
  -7   4   7     3247.24     3221.40     82.22 o 
  -6   4   7     2040.45     2095.54     52.08 o 
  -5   4   7        2.21       -1.81     19.93 o 
  -4   4   7     1680.23     1635.73     40.95 o 
  -3   4   7     8629.99     8859.37    105.80 o 
  -2   4   7      290.80      300.43     21.19 o 
  -1   4   7     2290.19     1966.96     51.09 o 
   0   4   7     2084.69     2297.53     55.44 o 
   1   4   7     2043.47     1798.56     49.89 o 
   2   4   7      725.84      698.76     37.12 o 
   3   4   7       24.84       25.24     25.11 o 
   4   4   7     2684.01     2628.64     68.33 o 
   5   4   7       91.06       71.97     29.80 o 
   6   4   7     2654.66     2564.16     73.79 o 
   7   4   7      676.68      740.52     57.73 o 
   8   4   7      106.87      144.71     50.03 o 
   9   4   7      714.66      864.97    103.16 o 
  10   4   7        9.98       -5.73     60.08 o 
 -11   5   7        4.68     -114.22     95.19 o 
 -10   5   7      271.18      270.29     57.23 o 
  -9   5   7      415.03      426.96     55.57 o 
  -8   5   7       24.00      -34.15     35.97 o 
  -7   5   7      218.86      159.05     31.07 o 
  -6   5   7       28.92       45.41     43.72 o 
  -5   5   7       27.72       22.97     22.07 o 
  -4   5   7        2.47      -16.22     19.66 o 
  -3   5   7      349.80      371.28     26.22 o 
  -2   5   7     2833.34     2936.58     49.60 o 
  -1   5   7     2086.12     2295.40     41.01 o 
   0   5   7        3.45       26.27     22.12 o 
   1   5   7      892.51      827.69     39.73 o 
   2   5   7      104.29      145.68     27.93 o 
   3   5   7      788.62      867.99     43.57 o 
   4   5   7       26.89       13.62     27.97 o 
   5   5   7      739.76      693.13     45.72 o 
   6   5   7       14.03       24.00     36.21 o 
   7   5   7      208.26      195.78     46.08 o 
   8   5   7       20.53       11.94     73.15 o 
   9   5   7        8.17      -76.24     52.94 o 
 -11   6   7      226.87      280.89     83.04 o 
 -10   6   7        2.17      -13.90     52.05 o 
  -9   6   7      315.60      269.08     52.96 o 
  -8   6   7        1.16      -18.98     41.06 o 
  -7   6   7     3304.75     3436.61     73.60 o 
  -6   6   7     2236.52     2162.75     55.89 o 
  -5   6   7      348.80      354.98     35.48 o 
  -4   6   7     2893.05     2779.85     56.27 o 
  -3   6   7      993.87      874.61     32.85 o 
  -2   6   7     1702.34     1577.54     38.47 o 
  -1   6   7     1840.74     1632.70     36.72 o 
   0   6   7      296.09      229.76     32.68 o 
   1   6   7     1839.12     1814.85     42.22 o 
   2   6   7     1187.61     1048.58     47.23 o 
   3   6   7      374.16      421.96     40.87 o 
   4   6   7     3049.81     2939.57     78.52 o 
   5   6   7      202.09      226.15     40.99 o 
   6   6   7      874.97      851.23     54.87 o 
   7   6   7     1058.15      980.29     61.40 o 
   8   6   7      121.74       -0.94     76.64 o 
   9   6   7      595.37      583.77     75.95 o 
 -10   7   7      607.44      765.90     74.41 o 
  -9   7   7      116.90       56.87     48.63 o 
  -8   7   7       70.03       83.29     38.63 o 
  -7   7   7       13.55       13.28     32.83 o 
  -6   7   7       51.65      104.08     31.66 o 
  -5   7   7      396.83      392.38     35.68 o 
  -4   7   7        0.40      -19.67     26.66 o 
  -3   7   7      610.77      641.38     32.95 o 
  -2   7   7       39.06       14.77     23.97 o 
  -1   7   7        0.13       -3.09     18.62 o 
   0   7   7      902.40     1033.78     39.05 o 
   1   7   7       42.24       48.44     23.30 o 
   2   7   7      584.89      605.94     47.95 o 
   3   7   7        6.60      -21.64     30.82 o 
   4   7   7      509.34      576.92     51.72 o 
   5   7   7       22.11      -38.22     35.95 o 
   6   7   7     1101.50     1054.31     62.08 o 
   7   7   7       60.71       28.53     46.83 o 
   8   7   7      314.31      299.42     61.57 o 
   9   7   7       77.31      116.29     97.02 o 
 -10   8   7        4.03       29.91     84.06 o 
  -9   8   7      326.81      312.85     61.17 o 
  -8   8   7       43.99       -0.46     39.94 o 
  -7   8   7     2163.08     2122.79     62.44 o 
  -6   8   7     1132.07     1171.04     57.87 o 
  -5   8   7        0.41       16.05     29.52 o 
  -4   8   7     1904.65     1791.57     49.78 o 
  -3   8   7      584.58      625.56     37.92 o 
  -2   8   7     2635.42     2528.79     72.30 o 
  -1   8   7     3197.25     3004.96     62.53 o 
   0   8   7       23.64      -11.51     26.64 o 
   1   8   7     1916.30     1822.93     64.21 o 
   2   8   7      771.60      743.45     49.00 o 
   3   8   7      503.21      531.04     50.55 o 
   4   8   7     1935.35     2032.86     73.43 o 
   5   8   7     1029.88     1002.49     61.09 o 
   6   8   7       98.98       27.11     46.83 o 
   7   8   7      931.08      974.22    142.84 o 
   8   8   7      124.64      160.70     96.55 o 
  -9   9   7        0.46      -47.63     72.98 o 
  -8   9   7     1046.80     1024.07     63.38 o 
  -7   9   7     1473.83     1214.70     54.91 o 
  -6   9   7      120.99      106.77     37.68 o 
  -5   9   7      453.72      547.36     68.01 o 
  -4   9   7      191.29      123.38     33.79 o 
  -3   9   7     1029.26      998.33     55.55 o 
  -2   9   7     1220.33     1166.60     47.54 o 
  -1   9   7       39.96       25.78     30.23 o 
   0   9   7      396.18      399.39     58.07 o 
   1   9   7      107.18       93.04     38.56 o 
   2   9   7     1177.94     1121.12     59.57 o 
   3   9   7      725.26      738.57     56.26 o 
   4   9   7       73.85       30.10     46.23 o 
   5   9   7      158.15      161.09     52.15 o 
   6   9   7     1245.11     1246.61    186.54 o 
   7   9   7      143.14      185.92     81.38 o 
   8   9   7      685.41      623.88     78.84 o 
  -9  10   7      364.56      462.12    127.12 o 
  -8  10   7        0.50      -45.35     56.15 o 
  -7  10   7       76.97       94.97     45.83 o 
  -6  10   7        7.64       -9.89     39.38 o 
  -5  10   7       46.96        8.49     46.98 o 
  -4  10   7      406.25      512.79     56.65 o 
  -3  10   7      294.08      258.48     44.21 o 
  -2  10   7       40.88       27.13     33.94 o 
  -1  10   7       77.24       63.26     33.82 o 
   0  10   7        0.60      -34.30     32.83 o 
   1  10   7      323.99      341.56     51.23 o 
   2  10   7       44.12       66.10     44.34 o 
   3  10   7      154.10      126.16     49.43 o 
   4  10   7      512.01      559.97     66.30 o 
   5  10   7       25.31       39.72     53.68 o 
   6  10   7       81.48      103.73     59.41 o 
   7  10   7       45.10       -8.56     64.18 o 
  -8  11   7      769.60      921.17     84.94 o 
  -7  11   7      422.74      442.44     71.26 o 
  -6  11   7      210.20      164.71     60.93 o 
  -5  11   7     1073.18     1095.05     58.45 o 
  -4  11   7       79.31       20.35     43.32 o 
  -3  11   7     1378.20     1372.82     55.97 o 
  -2  11   7      411.09      477.57     47.69 o 
  -1  11   7      104.37       47.35     40.29 o 
   0  11   7      914.30      939.47     64.55 o 
   1  11   7      171.65      170.82     50.05 o 
   2  11   7      519.10      502.35     86.58 o 
   3  11   7     1487.12     1328.49     72.20 o 
   4  11   7       46.36       57.39     56.61 o 
   5  11   7     1208.19     1185.93     82.24 o 
   6  11   7      157.16       82.05    107.12 o 
  -7  12   7        1.89     -105.66     70.44 o 
  -6  12   7      132.52      121.98     57.26 o 
  -5  12   7      131.38       40.57     51.96 o 
  -4  12   7      464.67      520.52     58.24 o 
  -3  12   7       34.92       60.52     47.76 o 
  -2  12   7      464.56      418.06     53.04 o 
  -1  12   7       42.87       18.78     44.38 o 
   0  12   7       24.28       73.80     56.12 o 
   1  12   7        0.61      -73.13     53.43 o 
   2  12   7        0.45      -19.28     55.33 o 
   3  12   7        1.41      -50.17     59.96 o 
   4  12   7      184.85      176.02     66.88 o 
   5  12   7       33.47      142.55     71.73 o 
  -5  13   7      417.91      480.26     67.37 o 
  -4  13   7        2.47       12.10     53.80 o 
  -3  13   7      230.07      235.21     57.28 o 
  -2  13   7      213.69      196.38     55.02 o 
  -1  13   7       61.83      -31.91     61.91 o 
   0  13   7      520.55      666.12    110.92 o 
   1  13   7       61.50       51.76     88.03 o 
   2  13   7      344.83      248.54     68.44 o 
   3  13   7      428.43      322.86     75.66 o 
   4  13   7        1.24      -76.91     71.35 o 
  -3  14   7       49.94       12.26     82.22 o 
  -2  14   7       77.98       99.77    145.02 o 
  -1  14   7       38.31      -32.76     69.95 o 
   0  14   7       11.12       10.56    115.01 o 
   1  14   7      123.15      148.94     72.99 o 
 -11   0   8     2106.18     2383.47    128.91 o 
 -10   0   8     1085.77     1069.35     88.92 o 
  -9   0   8      972.90      949.06     80.65 o 
  -8   0   8       13.50      -68.20     46.63 o 
  -6   0   8      484.01      593.80     60.87 o 
  -5   0   8        9.68      -34.19     29.92 o 
  -4   0   8     7005.20     7332.44    159.34 o 
  -3   0   8     4882.70     5227.58    120.04 o 
  -2   0   8     8033.87     8331.08    118.26 o 
  -1   0   8       19.40        1.99     14.15 o 
   0   0   8        1.66       -0.21     11.88 o 
   1   0   8      130.01      191.65     17.16 o 
   2   0   8    13915.62    15526.63    201.95 o 
   3   0   8      213.81      153.10     20.69 o 
   4   0   8     9897.23     9984.58    117.41 o 
   5   0   8       60.32       84.78     29.12 o 
   6   0   8     1468.36     1407.09     57.13 o 
   7   0   8       77.64      140.19     41.03 o 
   8   0   8      189.62       45.45    100.39 o 
   9   0   8      221.74      274.69     72.30 o 
  10   0   8     1604.03     1512.77    113.99 o 
 -12   1   8       51.01      102.71     62.30 o 
 -11   1   8       33.95       71.99     84.57 o 
 -10   1   8      209.36      216.44     50.65 o 
  -9   1   8       86.61       65.64     41.04 o 
  -8   1   8      624.93      712.88     56.20 o 
  -7   1   8      440.55      356.96     41.67 o 
  -6   1   8       26.30       -4.17     25.83 o 
  -5   1   8        6.92        4.01     32.65 o 
  -4   1   8        7.72        7.66     16.97 o 
  -3   1   8       22.20       19.16     14.99 o 
  -2   1   8      245.42      397.21     17.83 o 
  -1   1   8     3820.04     4190.05     56.53 o 
   0   1   8      253.61      286.95     19.65 o 
   1   1   8     1420.80     1540.07     28.73 o 
   2   1   8      977.34     1119.94     21.77 o 
   3   1   8        2.05        6.85     11.42 o 
   4   1   8      129.92       93.59     21.70 o 
   5   1   8        2.27       -5.75     18.82 o 
   6   1   8        1.02       15.01     21.80 o 
   7   1   8      537.71      563.52     49.26 o 
   8   1   8       57.13       26.40     34.13 o 
   9   1   8       11.01       38.45     38.82 o 
  10   1   8       10.60       38.11     74.94 o 
 -12   2   8      695.93      698.42     82.64 o 
 -11   2   8     1201.31     1212.30     72.01 o 
 -10   2   8      610.46      559.52     62.79 o 
  -9   2   8     2378.38     2290.76     78.43 o 
  -8   2   8       65.66       27.73     35.14 o 
  -7   2   8       26.72       24.87     40.67 o 
  -6   2   8     1076.58     1346.80     51.93 o 
  -5   2   8       90.66       58.21     20.61 o 
  -4   2   8     6323.61     6581.47     88.37 o 
  -3   2   8     2437.40     2311.97     38.57 o 
  -2   2   8      539.44      532.63     19.04 o 
  -1   2   8     3631.86     3688.81     60.52 o 
   0   2   8      285.61      309.20     21.28 o 
   1   2   8     4304.43     4212.83     46.08 o 
   2   2   8     3166.40     2930.91     38.22 o 
   3   2   8      600.54      577.68     21.44 o 
   4   2   8     4812.13     4816.06     57.31 o 
   5   2   8      193.17      285.10     22.13 o 
   6   2   8     1228.93     1202.26     46.00 o 
   7   2   8     1588.78     1558.93     54.21 o 
   8   2   8        0.21      -25.99     32.75 o 
   9   2   8     1080.31     1056.12     55.91 o 
  10   2   8      514.12      677.34    170.38 o 
 -12   3   8       46.26      -28.86     61.94 o 
 -11   3   8      212.52      200.71     59.99 o 
 -10   3   8      830.88      872.24     69.13 o 
  -9   3   8       39.28       29.45     41.51 o 
  -8   3   8     2639.94     2445.89     83.00 o 
  -7   3   8      794.81      819.30     48.23 o 
  -6   3   8      938.55      971.31     38.23 o 
  -5   3   8     2596.99     2526.56     53.56 o 
  -4   3   8       57.14       33.35     12.61 o 
  -3   3   8     1316.16     1175.93     30.28 o 
  -2   3   8     1277.25     1184.97     35.50 o 
  -1   3   8      136.61      137.40     15.67 o 
   0   3   8    16287.87    17489.54    221.27 o 
   1   3   8     2533.74     2231.90     54.70 o 
   2   3   8     1340.51     1483.63     46.66 o 
   3   3   8      840.47      854.71     25.60 o 
   4   3   8      458.41      437.90     47.91 o 
   5   3   8     1647.10     1675.73     42.37 o 
   6   3   8     1289.58     1106.89     46.05 o 
   7   3   8     1580.85     1439.06     75.34 o 
   8   3   8     1963.39     1938.43     64.64 o 
   9   3   8        6.98      -44.19     40.62 o 
 -11   4   8      243.94      121.35     58.92 o 
 -10   4   8       18.44       -4.16     50.82 o 
  -9   4   8      816.63      809.04     65.47 o 
  -8   4   8      214.03      356.06     90.07 o 
  -7   4   8       62.67       36.58     37.26 o 
  -6   4   8      691.62      674.31     36.42 o 
  -5   4   8      888.82      912.67     36.55 o 
  -4   4   8      842.11      751.71     41.47 o 
  -3   4   8      831.48      829.20     29.68 o 
  -2   4   8       26.16       51.91     17.10 o 
  -1   4   8     1004.35      957.29     26.46 o 
   0   4   8     2224.30     2136.31     55.99 o 
   1   4   8       33.54       41.46     21.94 o 
   2   4   8      358.59      347.62     33.94 o 
   3   4   8        8.49       -7.88     24.52 o 
   4   4   8      447.98      476.17    103.20 o 
   5   4   8       90.71      103.68     35.59 o 
   6   4   8      327.00      430.09     45.04 o 
   7   4   8       53.35       54.67     41.38 o 
   8   4   8       44.33       -3.20     47.96 o 
   9   4   8        3.22      -45.27     52.21 o 
 -11   5   8      192.24      207.50     62.52 o 
 -10   5   8      414.33      451.75     62.37 o 
  -9   5   8       54.37       95.40     46.51 o 
  -8   5   8     2010.95     2206.38     75.07 o 
  -7   5   8     2622.46     2400.69     61.41 o 
  -6   5   8      796.69      714.74     38.58 o 
  -5   5   8     3418.64     3063.67     61.24 o 
  -4   5   8      113.42       68.44     21.93 o 
  -3   5   8      365.39      388.16     27.28 o 
  -2   5   8     1484.98     1284.91     33.96 o 
  -1   5   8      524.58      480.58     34.71 o 
   0   5   8    17982.23    18343.94    240.04 o 
   1   5   8     6611.31     6605.13    113.04 o 
   2   5   8      131.52       81.22     28.30 o 
   3   5   8     1049.21     1067.18     48.72 o 
   4   5   8       20.16      -37.21     29.12 o 
   5   5   8     1616.43     1396.08     58.86 o 
   6   5   8     1390.60     1284.92     61.02 o 
   7   5   8      240.03      239.14     73.15 o 
   8   5   8     1180.56     1109.23     76.50 o 
   9   5   8      156.81      106.80     57.69 o 
 -11   6   8       70.73       45.98     61.46 o 
 -10   6   8        0.46      -35.01     52.05 o 
  -9   6   8      174.86      168.99     50.82 o 
  -8   6   8        0.62      -29.81     33.89 o 
  -7   6   8       17.39        8.64     32.15 o 
  -6   6   8        4.84      -19.18     29.37 o 
  -5   6   8      560.92      586.09     67.39 o 
  -4   6   8       62.65       44.86     30.00 o 
  -3   6   8       92.70       50.51     21.46 o 
  -2   6   8        1.64       -8.24     19.15 o 
  -1   6   8      360.71      355.92     36.60 o 
   0   6   8     2976.42     3100.29    115.48 o 
   1   6   8      198.00      166.03     23.40 o 
   2   6   8       29.36       -4.03     28.62 o 
   3   6   8      127.88      110.59     32.85 o 
   4   6   8       38.60       -4.85     32.75 o 
   5   6   8       46.33       17.73     36.98 o 
   6   6   8       14.07       15.30     41.44 o 
   7   6   8      363.33      331.34     53.97 o 
   8   6   8       10.03      -10.32     80.05 o 
   9   6   8      164.70      156.06    109.13 o 
 -10   7   8      452.41      376.14     65.36 o 
  -9   7   8        0.47      -27.22     49.31 o 
  -8   7   8     1093.35     1046.35     50.91 o 
  -7   7   8     4673.74     4531.82     87.00 o 
  -6   7   8       55.24       34.05     30.33 o 
  -5   7   8      699.50      752.98     40.30 o 
  -4   7   8        4.03      -14.76     31.97 o 
  -3   7   8       90.04       82.92     24.42 o 
  -2   7   8     1819.01     1818.98     47.34 o 
  -1   7   8      122.75      114.02     32.33 o 
   0   7   8     3439.12     3220.99     96.17 o 
   1   7   8      891.73      860.53     58.57 o 
   2   7   8      528.54      505.02     47.14 o 
   3   7   8       14.13       -1.22     34.39 o 
   4   7   8      150.64      134.38     40.77 o 
   5   7   8       32.40       76.89     41.14 o 
   6   7   8      968.46     1041.22     64.35 o 
   7   7   8       21.45        5.63     48.70 o 
   8   7   8      931.66     1085.21    122.09 o 
 -10   8   8        2.04      -58.87     61.15 o 
  -9   8   8      195.20      175.71     68.87 o 
  -8   8   8      108.50      100.35     43.50 o 
  -7   8   8       91.68       96.03     38.41 o 
  -6   8   8      337.13      360.47     41.25 o 
  -5   8   8       67.34        6.81     30.75 o 
  -4   8   8      516.94      626.93     40.44 o 
  -3   8   8      979.75      930.61     51.44 o 
  -2   8   8      168.85      193.16     38.06 o 
  -1   8   8      938.05      801.03     48.73 o 
   0   8   8       17.09       -1.63     27.87 o 
   1   8   8      277.00      225.53     46.59 o 
   2   8   8        3.77      -40.61     38.41 o 
   3   8   8        0.05       22.37     37.55 o 
   4   8   8       25.15       35.11     51.71 o 
   5   8   8      766.22      856.01     60.70 o 
   6   8   8        1.29       17.51     48.35 o 
   7   8   8      359.46      455.88     67.56 o 
   8   8   8        0.42       25.43     92.12 o 
  -9   9   8       89.64      176.75     63.15 o 
  -8   9   8      350.37      320.17     52.70 o 
  -7   9   8      705.18      864.72     61.75 o 
  -6   9   8       37.13       40.30     37.35 o 
  -5   9   8      576.93      572.57     45.95 o 
  -4   9   8      275.02      269.23     71.57 o 
  -3   9   8      383.03      379.53     48.96 o 
  -2   9   8       27.81       34.49     38.17 o 
  -1   9   8       16.49      -14.91     30.08 o 
   0   9   8      959.26      917.09     54.53 o 
   1   9   8      173.52      150.78     43.88 o 
   2   9   8      360.46      398.31     51.45 o 
   3   9   8      263.75      206.25     47.91 o 
   4   9   8        2.67      -66.91     44.61 o 
   5   9   8      121.65       81.70     51.60 o 
   6   9   8      324.06      364.69     61.83 o 
   7   9   8       21.19       13.14     60.19 o 
  -9  10   8      565.04      728.32     81.99 o 
  -8  10   8      420.81      548.62     60.22 o 
  -7  10   8      245.53      291.07     89.54 o 
  -6  10   8     1158.04     1156.32     82.87 o 
  -5  10   8        6.76       -6.78     48.42 o 
  -4  10   8     2215.97     2216.63     78.09 o 
  -3  10   8      867.31      871.12     96.00 o 
  -2  10   8      181.73      147.19     38.36 o 
  -1  10   8     2023.50     1952.25     58.96 o 
   0  10   8     1054.94      862.00     56.29 o 
   1  10   8      745.13      805.52     63.89 o 
   2  10   8      838.51      877.73     72.17 o 
   3  10   8      219.39      129.10     50.75 o 
   4  10   8     1559.73     1468.64     75.17 o 
   5  10   8      299.57      265.71    105.42 o 
   6  10   8       60.27       53.03     60.31 o 
  -8  11   8       25.05       42.63     93.27 o 
  -7  11   8       67.85       29.36     64.95 o 
  -6  11   8        7.96      -35.10     57.73 o 
  -5  11   8        6.82       47.90     56.02 o 
  -4  11   8        0.04      -66.38     44.25 o 
  -3  11   8       51.65       33.24     55.74 o 
  -2  11   8       46.54      104.13     46.57 o 
  -1  11   8        0.01      -55.55     46.66 o 
   0  11   8      176.05      136.44     51.10 o 
   1  11   8       29.65      -51.80     49.70 o 
   2  11   8        6.82      -73.88     49.26 o 
   3  11   8        4.78       -3.19     54.82 o 
   4  11   8        3.33        5.26     60.50 o 
   5  11   8        0.99      -25.14     59.86 o 
   6  11   8       25.26       44.49     68.21 o 
  -7  12   8        2.42       24.68     61.77 o 
  -6  12   8      721.71      998.44     71.68 o 
  -5  12   8      155.05      151.74     55.70 o 
  -4  12   8     1349.92     1389.45     63.77 o 
  -3  12   8      714.71      796.06     62.56 o 
  -2  12   8       30.45       17.41     46.69 o 
  -1  12   8      375.19      494.75     67.95 o 
   0  12   8      276.86      339.41     64.29 o 
   1  12   8       60.85      -43.72     55.72 o 
   2  12   8      544.27      636.54    142.46 o 
   3  12   8        0.39       39.40     66.75 o 
   4  12   8      563.72      471.68     78.10 o 
   5  12   8       77.49       80.09     70.81 o 
  -5  13   8      122.99      -26.61     60.82 o 
  -4  13   8        0.18      -27.51     56.92 o 
  -3  13   8       50.76        6.56     54.66 o 
  -2  13   8       46.29        9.77     86.96 o 
  -1  13   8       70.51       63.24     62.98 o 
   0  13   8      176.84      230.92     65.23 o 
   1  13   8       56.47       70.12     64.50 o 
   2  13   8       37.33      -44.84     64.16 o 
   3  13   8       11.26       -0.51     69.16 o 
  -3  14   8       45.81      135.91    107.11 o 
  -2  14   8       31.93      -86.01     71.91 o 
  -1  14   8      165.91      171.60     74.25 o 
   0  14   8       79.41      -15.29     70.74 o 
 -12   1   9      378.61      409.36     94.85 o 
 -11   1   9      445.51      460.62     66.86 o 
 -10   1   9     5414.04     5048.56    122.89 o 
  -9   1   9     2555.19     2295.56     78.54 o 
  -8   1   9     3170.74     3181.28     86.56 o 
  -7   1   9     1465.09     1428.92     55.88 o 
  -6   1   9       43.41       -4.60     37.00 o 
  -5   1   9     5409.43     5161.12     95.63 o 
  -4   1   9    10499.69    10535.90    178.24 o 
  -3   1   9     5319.71     5530.06     74.24 o 
  -2   1   9     3740.72     3619.69     47.93 o 
  -1   1   9      905.87     1190.43     26.29 o 
   0   1   9      888.13     1129.36     23.09 o 
   1   1   9      698.56      799.05     18.52 o 
   2   1   9       52.51       26.65     10.47 o 
   3   1   9    10636.38    11020.91     99.76 o 
   4   1   9     3860.52     3664.06     49.46 o 
   5   1   9      851.38      975.18     40.24 o 
   6   1   9      597.33      684.18     58.14 o 
   7   1   9       15.98      -38.92     30.17 o 
   8   1   9     1412.92     1388.69     58.12 o 
   9   1   9     1042.29     1152.37     82.33 o 
 -12   2   9       47.04       21.22     63.14 o 
 -11   2   9      661.76      771.53     73.67 o 
 -10   2   9       13.47       -4.58     45.97 o 
  -9   2   9       56.29       46.30     41.10 o 
  -8   2   9       10.46      -33.45     36.40 o 
  -7   2   9       53.59        1.28     31.92 o 
  -6   2   9      958.64      850.23     46.93 o 
  -5   2   9       29.73       -6.19     20.33 o 
  -4   2   9     2968.04     3345.26     59.09 o 
  -3   2   9     1888.55     2093.53     36.01 o 
  -2   2   9      108.00      160.26     16.03 o 
  -1   2   9     1008.27      894.67     27.00 o 
   0   2   9     5659.02     5785.88     65.35 o 
   1   2   9      409.36      390.69     21.52 o 
   2   2   9     3777.76     3658.30     45.52 o 
   3   2   9      155.56      200.34     35.23 o 
   4   2   9      245.86      212.98     21.40 o 
   5   2   9      127.48      120.06     31.98 o 
   6   2   9       24.65       33.54     27.87 o 
   7   2   9      394.27      410.83     42.70 o 
   8   2   9       77.61      104.74     38.34 o 
   9   2   9        2.86       10.70     42.38 o 
 -11   3   9       68.23       46.66     55.57 o 
 -10   3   9      903.07     1053.68     76.84 o 
  -9   3   9       52.16       -5.20     42.65 o 
  -8   3   9     1371.87     1357.12     95.06 o 
  -7   3   9       71.25       42.66     32.14 o 
  -6   3   9      603.88      584.57     37.84 o 
  -5   3   9      316.72      334.36     33.98 o 
  -4   3   9      690.02      631.88     29.64 o 
  -3   3   9       27.34       -7.73     13.68 o 
  -2   3   9     4797.79     4913.55     59.53 o 
  -1   3   9       36.92        1.82     19.57 o 
   0   3   9     3295.99     3395.66     58.03 o 
   1   3   9     2589.35     2697.54     52.31 o 
   2   3   9      101.19       76.66     20.25 o 
   3   3   9     3274.97     3321.89     66.06 o 
   4   3   9      166.32      131.22     21.75 o 
   5   3   9      788.17      752.55     34.94 o 
   6   3   9     2382.76     2137.61     61.49 o 
   7   3   9        0.48       13.78     32.62 o 
   8   3   9      543.91      532.70     65.44 o 
   9   3   9       70.59       38.07     42.71 o 
 -11   4   9     1268.84     1221.47     76.75 o 
 -10   4   9        0.48      -32.68     48.13 o 
  -9   4   9      793.05      932.41     66.86 o 
  -8   4   9      385.63      417.31     50.63 o 
  -7   4   9       99.26       82.29     36.32 o 
  -6   4   9     2682.77     2639.60     60.38 o 
  -5   4   9        3.20       -2.49     22.78 o 
  -4   4   9     3184.54     3188.37     47.46 o 
  -3   4   9     3258.58     3362.00     67.98 o 
  -2   4   9      148.75      113.53     24.80 o 
  -1   4   9     3661.16     3780.66     69.86 o 
   0   4   9     1481.49     1468.17     89.52 o 
   1   4   9       11.17       29.41     25.21 o 
   2   4   9     4643.57     4687.97     90.88 o 
   3   4   9      107.04       74.15     27.78 o 
   4   4   9     3396.80     3203.05     78.61 o 
   5   4   9      170.32      180.60     30.48 o 
   6   4   9      236.81      185.48     60.62 o 
   7   4   9     1597.03     1473.50    132.53 o 
   8   4   9      427.47      386.52     61.43 o 
   9   4   9       57.15       60.81     58.91 o 
 -11   5   9       12.20      -85.48     56.99 o 
 -10   5   9        2.96      -21.57     52.31 o 
  -9   5   9       92.60       28.67     47.13 o 
  -8   5   9       40.63       -0.20     51.58 o 
  -7   5   9        8.86       40.99     32.03 o 
  -6   5   9      101.81      126.76     29.39 o 
  -5   5   9      558.03      636.92     53.34 o 
  -4   5   9        2.71       -9.14     21.68 o 
  -3   5   9        3.14       16.17     20.65 o 
  -2   5   9      120.03      103.11     30.69 o 
  -1   5   9       31.39       19.54     25.36 o 
   0   5   9      239.01      325.33     62.28 o 
   1   5   9       54.72       54.48     26.59 o 
   2   5   9       68.24       21.57     50.34 o 
   3   5   9      340.24      364.20     96.00 o 
   4   5   9      462.05      462.24     46.18 o 
   5   5   9      221.96      195.79     80.91 o 
   6   5   9      155.27      159.72     42.41 o 
   7   5   9      116.76       34.54     74.81 o 
   8   5   9       21.48      -35.01     51.49 o 
   9   5   9      304.62      182.96     66.25 o 
 -11   6   9      717.40      882.39     87.31 o 
 -10   6   9      174.69      185.72     60.74 o 
  -9   6   9      572.54      693.77     65.98 o 
  -8   6   9      566.34      555.51     49.98 o 
  -7   6   9      666.22      801.57     78.83 o 
  -6   6   9     1775.15     1775.84     53.94 o 
  -5   6   9      699.94      663.82     39.99 o 
  -4   6   9     1166.22     1161.73     40.86 o 
  -3   6   9     1945.79     1899.26     48.70 o 
  -2   6   9      470.99      439.50     28.22 o 
  -1   6   9     4142.06     4080.92    106.10 o 
   0   6   9     2186.78     2162.22     65.35 o 
   1   6   9       93.41       54.44     30.97 o 
   2   6   9      336.18      327.43     40.00 o 
   3   6   9      285.09      235.43     41.02 o 
   4   6   9     2074.01     2181.79     71.65 o 
   5   6   9      574.08      590.30    191.82 o 
   6   6   9      146.08      161.14     63.69 o 
   7   6   9     1028.67      994.84     92.08 o 
   8   6   9      577.97      568.08    101.20 o 
 -10   7   9      155.84      233.54     64.14 o 
  -9   7   9      202.97      177.59     57.15 o 
  -8   7   9      121.09       92.14     61.32 o 
  -7   7   9      566.22      684.01     48.92 o 
  -6   7   9       16.34        1.63     30.94 o 
  -5   7   9      627.10      714.70     45.89 o 
  -4   7   9      494.37      495.13     37.03 o 
  -3   7   9        1.50       -7.60     24.05 o 
  -2   7   9      980.74     1049.00     51.40 o 
  -1   7   9      334.72      345.10     41.86 o 
   0   7   9     1181.56     1297.56     56.07 o 
   1   7   9      278.84      223.24     39.24 o 
   2   7   9       57.64        7.86     34.22 o 
   3   7   9        9.43        5.51     36.32 o 
   4   7   9      546.38      623.06     55.84 o 
   5   7   9        7.49        9.75     42.11 o 
   6   7   9      695.10      691.87     62.80 o 
   7   7   9       14.71      -75.22     50.14 o 
   8   7   9       25.81      -72.72     91.31 o 
 -10   8   9      181.57      200.81    111.13 o 
  -9   8   9      194.03      219.19     74.63 o 
  -8   8   9      176.82      217.45     45.93 o 
  -7   8   9      368.83      404.36     47.55 o 
  -6   8   9      393.58      421.01     44.15 o 
  -5   8   9       55.56       55.99     32.80 o 
  -4   8   9      926.71     1024.18    127.50 o 
  -3   8   9      353.63      314.39     43.93 o 
  -2   8   9      161.18      126.59     38.60 o 
  -1   8   9      986.39      874.63     51.26 o 
   0   8   9     1319.25     1212.62     56.77 o 
   1   8   9      375.27      346.69     55.71 o 
   2   8   9      197.39      179.43     43.80 o 
   3   8   9      370.75      308.56     48.06 o 
   4   8   9      784.69     1005.67     61.99 o 
   5   8   9      596.88      558.01     83.68 o 
   6   8   9        5.33      -27.95     51.70 o 
   7   8   9     1075.91     1143.85     85.88 o 
  -9   9   9      594.14      759.28     65.89 o 
  -8   9   9      302.53      241.86     50.80 o 
  -7   9   9      972.31     1031.43     59.43 o 
  -6   9   9       71.37      105.16     40.22 o 
  -5   9   9       44.48       43.68     46.41 o 
  -4   9   9       78.29       60.38     43.32 o 
  -3   9   9       69.43        5.25     40.32 o 
  -2   9   9     1954.20     1807.47     69.52 o 
  -1   9   9      593.53      640.73     46.58 o 
   0   9   9     1689.89     1716.50    131.12 o 
   1   9   9       30.43       25.08     41.06 o 
   2   9   9     1585.27     1596.07     68.90 o 
   3   9   9      176.32      230.04     50.64 o 
   4   9   9      151.67      169.71     52.84 o 
   5   9   9       33.40       56.82     51.88 o 
   6   9   9      185.78      156.41     61.76 o 
   7   9   9      101.41       78.31     63.30 o 
  -8  10   9      270.75      346.08     57.48 o 
  -7  10   9       20.77      -32.56     59.45 o 
  -6  10   9      273.81      300.36     60.19 o 
  -5  10   9       15.09      -75.25     50.17 o 
  -4  10   9      406.67      525.43     59.01 o 
  -3  10   9      182.68      170.44     60.06 o 
  -2  10   9        1.43      -20.41     35.87 o 
  -1  10   9        5.43       50.37     44.13 o 
   0  10   9       21.71       25.77     44.47 o 
   1  10   9       13.01       -0.38     44.79 o 
   2  10   9      234.12      245.23     52.80 o 
   3  10   9       78.87       40.37     51.01 o 
   4  10   9      256.31      269.30     59.63 o 
   5  10   9       81.85      169.29     60.51 o 
   6  10   9        3.36       32.07     61.74 o 
  -7  11   9      510.98      626.88     78.81 o 
  -6  11   9       29.02       58.19     62.44 o 
  -5  11   9      842.90      975.65     69.56 o 
  -4  11   9       65.38       84.33     85.89 o 
  -3  11   9      246.09      231.13     48.48 o 
  -2  11   9     1371.84     1227.50     83.25 o 
  -1  11   9        5.74      -28.79     47.80 o 
   0  11   9      988.20      962.61     73.68 o 
   1  11   9      334.31      352.55     60.55 o 
   2  11   9      217.72      133.06     62.28 o 
   3  11   9     1495.01     1371.19     77.48 o 
   4  11   9        8.59      -59.58     59.62 o 
   5  11   9      297.24      340.15     70.61 o 
  -6  12   9       61.09       21.35     58.03 o 
  -5  12   9       36.80       81.44     58.96 o 
  -4  12   9      184.54      247.01     55.92 o 
  -3  12   9       44.27       75.14     50.24 o 
  -2  12   9       55.20      -21.46     56.91 o 
  -1  12   9        4.15      -14.25     54.92 o 
   0  12   9       85.74       57.16     71.66 o 
   1  12   9        0.42       -4.78     58.31 o 
   2  12   9       49.53        1.84     89.52 o 
   3  12   9        3.65       34.37     63.89 o 
   4  12   9       44.04      -10.03     68.75 o 
  -5  13   9      483.93      552.67     70.90 o 
  -4  13   9      109.72       97.40     61.19 o 
  -3  13   9      166.17      152.61     60.12 o 
  -2  13   9      249.78      251.54     81.67 o 
  -1  13   9        9.61        4.29     61.38 o 
   0  13   9      282.82      266.94     70.06 o 
   1  13   9      281.25      296.85     72.47 o 
   2  13   9       30.95       -1.74     69.55 o 
 -12   0  10      334.56      597.13    115.44 o 
 -11   0  10     1928.71     1880.04    117.82 o 
 -10   0  10       47.48       40.16     67.01 o 
  -9   0  10        7.91      -27.79     53.97 o 
  -8   0  10       52.19      101.79     56.01 o 
  -7   0  10        7.87      -34.19     43.39 o 
  -6   0  10     4721.94     4851.86    138.37 o 
  -5   0  10      203.44      146.55     41.95 o 
  -4   0  10     5259.54     5009.42    128.74 o 
  -3   0  10      157.30       90.88     30.95 o 
  -2   0  10      283.10      304.24     28.36 o 
  -1   0  10     4410.07     5561.15     78.78 o 
   0   0  10     1673.10     2196.62     43.00 o 
   1   0  10      491.22      611.26     26.18 o 
   2   0  10     3279.06     2760.74     49.86 o 
   3   0  10     3349.97     3248.13     63.12 o 
   4   0  10      996.94      836.27     45.90 o 
   5   0  10       90.99       86.78     32.27 o 
   6   0  10      900.78      780.04     51.80 o 
   7   0  10     1074.44     1146.08     90.37 o 
   9   0  10      823.67      930.47    112.20 o 
 -12   1  10       13.47       19.01     84.32 o 
 -11   1  10       21.04       -0.09     74.85 o 
 -10   1  10       48.53      115.01     65.56 o 
  -9   1  10      324.72      289.36     70.85 o 
  -8   1  10       79.53       80.05     51.24 o 
  -7   1  10       56.09       32.26     32.28 o 
  -6   1  10      945.19     1000.55     47.68 o 
  -5   1  10      501.88      516.88     35.23 o 
  -4   1  10      295.35      249.29     25.57 o 
  -3   1  10      332.82      282.29     28.47 o 
  -2   1  10     1459.91     1600.94     32.24 o 
  -1   1  10        7.73        2.39     11.30 o 
   0   1  10      180.91      141.59     17.49 o 
   1   1  10       15.32        4.82     10.81 o 
   2   1  10      775.13      841.15     21.10 o 
   3   1  10      153.69      156.78     19.95 o 
   4   1  10      120.64       80.22     20.88 o 
   5   1  10      162.00      167.99     25.49 o 
   6   1  10      168.64      111.92     32.14 o 
   7   1  10      159.56       86.19     40.25 o 
   8   1  10       95.09       94.64     47.11 o 
   9   1  10       15.17       40.43     51.90 o 
 -11   2  10     2346.29     2054.93     86.77 o 
 -10   2  10       29.22       -7.80     48.42 o 
  -9   2  10     1038.11     1057.74     59.23 o 
  -8   2  10     1015.34      939.76     54.62 o 
  -7   2  10        2.59      -31.10     31.33 o 
  -6   2  10     2528.06     2680.25    101.45 o 
  -5   2  10      418.19      438.28     55.08 o 
  -4   2  10     1029.75     1080.65     47.82 o 
  -3   2  10     6895.28     6832.96     76.93 o 
  -2   2  10      965.70      943.59     26.00 o 
  -1   2  10     1754.18     1795.13     37.82 o 
   0   2  10        5.38       48.81     23.80 o 
   1   2  10      511.14      518.61     20.50 o 
   2   2  10     1264.37     1215.39     27.62 o 
   3   2  10     1683.52     1578.24     32.53 o 
   4   2  10       31.12       10.74     19.38 o 
   5   2  10     2856.22     2948.45     67.33 o 
   6   2  10       43.29       37.88     29.04 o 
   7   2  10     2406.40     2302.46     67.61 o 
   8   2  10       14.50       31.87     38.02 o 
   9   2  10      444.96      426.53     56.63 o 
 -11   3  10        3.46       67.72     94.63 o 
 -10   3  10      471.11      469.55     63.04 o 
  -9   3  10      703.36      881.63     66.94 o 
  -8   3  10       98.75       24.23     37.28 o 
  -7   3  10     1931.13     1890.64     96.98 o 
  -6   3  10     1037.35     1036.41     41.91 o 
  -5   3  10     1293.94     1288.19     41.75 o 
  -4   3  10     3685.35     3725.96     52.58 o 
  -3   3  10      144.74      126.23     17.51 o 
  -2   3  10     2492.98     2435.94     40.23 o 
  -1   3  10      364.80      267.15     21.39 o 
   0   3  10     4622.06     4895.30     77.48 o 
   1   3  10     4066.90     4288.85     70.47 o 
   2   3  10      441.97      502.56     31.82 o 
   3   3  10     1204.06     1327.08     37.14 o 
   4   3  10      305.70      382.70     43.78 o 
   5   3  10        2.97      -38.52     25.68 o 
   6   3  10      388.07      403.61     59.98 o 
   7   3  10      116.11       56.92     36.19 o 
   8   3  10      282.08      317.07     46.68 o 
   9   3  10      229.27      208.73     76.90 o 
 -11   4  10      189.88      157.38     61.98 o 
 -10   4  10       18.51      -33.59     58.74 o 
  -9   4  10      493.76      499.54     59.80 o 
  -8   4  10      529.24      609.98    111.47 o 
  -7   4  10       51.41       22.83     30.48 o 
  -6   4  10      808.50      840.98     40.06 o 
  -5   4  10      168.73      173.22     28.63 o 
  -4   4  10      674.38      656.54     32.91 o 
  -3   4  10      413.41      394.87     48.59 o 
  -2   4  10       13.39      -12.48     14.89 o 
  -1   4  10     1704.67     1800.29     38.09 o 
   0   4  10     2205.73     2168.62     60.01 o 
   1   4  10      848.82      882.69     65.60 o 
   2   4  10      848.38      870.74     44.46 o 
   3   4  10       16.06        0.30     22.03 o 
   4   4  10      616.10      702.52     41.32 o 
   5   4  10     1040.78     1046.37     82.12 o 
   6   4  10       91.12       63.48     40.55 o 
   7   4  10      252.49      234.39     67.18 o 
   8   4  10       82.78       68.13     54.88 o 
   9   4  10        2.09       37.63     60.24 o 
 -11   5  10        7.74      -43.65     59.28 o 
 -10   5  10      238.17      267.70     59.95 o 
  -9   5  10      131.51      106.08     49.13 o 
  -8   5  10     1880.01     1834.22     71.89 o 
  -7   5  10     4211.68     4192.83     82.78 o 
  -6   5  10       33.21       14.50     27.80 o 
  -5   5  10      720.18      706.37     36.79 o 
  -4   5  10      918.47      833.97     35.52 o 
  -3   5  10      341.70      340.77     28.79 o 
  -2   5  10     4666.58     4685.56     99.78 o 
  -1   5  10      131.03      134.74     30.12 o 
   0   5  10     2941.83     3352.17     79.07 o 
   1   5  10     5074.16     5127.92    100.64 o 
   2   5  10      164.28      140.86     38.54 o 
   3   5  10     3296.36     3446.52     84.31 o 
   4   5  10     1501.47     1473.99     61.86 o 
   5   5  10      778.35      895.45    101.07 o 
   6   5  10     1004.22     1006.64    108.83 o 
   7   5  10      103.23       73.43     49.57 o 
   8   5  10        4.39        2.25     54.83 o 
 -10   6  10       27.00      -10.17     54.71 o 
  -9   6  10        1.88      -18.03     49.36 o 
  -8   6  10      279.52      265.92     43.20 o 
  -7   6  10      215.09      210.85     39.42 o 
  -6   6  10      108.16       71.99     33.32 o 
  -5   6  10       72.59       66.67     29.10 o 
  -4   6  10       17.11       -4.29     25.07 o 
  -3   6  10       70.83       77.45     37.00 o 
  -2   6  10      368.24      323.97     39.66 o 
  -1   6  10     1211.62     1124.10     74.04 o 
   0   6  10      167.49      135.30     49.58 o 
   1   6  10      187.92      280.31     39.03 o 
   2   6  10       66.15       37.32     32.85 o 
   3   6  10        0.03      -33.93     32.77 o 
   4   6  10        5.91      -15.29     38.45 o 
   5   6  10       25.23        3.72     42.00 o 
   6   6  10        1.75      -32.72     44.59 o 
   7   6  10        0.20      -37.38     50.65 o 
   8   6  10       15.22      -95.56    107.12 o 
 -10   7  10      540.43      734.90     78.62 o 
  -9   7  10      143.73      101.26     53.04 o 
  -8   7  10     1894.05     1735.45     99.91 o 
  -7   7  10     2761.97     2821.88     71.68 o 
  -6   7  10       12.81      -39.72     32.13 o 
  -5   7  10      115.53      173.95     49.62 o 
  -4   7  10      109.12      100.12     30.21 o 
  -3   7  10       49.16       18.47     35.27 o 
  -2   7  10     1785.93     1764.77     63.59 o 
  -1   7  10      101.55       96.40     34.75 o 
   0   7  10     2254.64     2074.89     69.59 o 
   1   7  10       57.06        6.71     57.46 o 
   2   7  10       25.20      -13.14     36.05 o 
   3   7  10      448.44      594.30     94.72 o 
   4   7  10      955.72      935.71     61.45 o 
   5   7  10      216.10      142.29     49.51 o 
   6   7  10      951.63      969.79     70.95 o 
   7   7  10        1.75       48.34     84.49 o 
 -10   8  10       77.21       43.92     64.25 o 
  -9   8  10       27.75       90.56     49.76 o 
  -8   8  10       34.38       83.41     45.41 o 
  -7   8  10      196.72      239.73     45.11 o 
  -6   8  10      151.16      206.17     41.30 o 
  -5   8  10        1.24      -35.28     45.65 o 
  -4   8  10        1.70       24.13     40.92 o 
  -3   8  10      205.99      233.00     44.93 o 
  -2   8  10      710.36      724.06     56.93 o 
  -1   8  10      937.93      798.48     54.65 o 
   0   8  10      275.73      325.36     46.72 o 
   1   8  10      933.16      896.88     76.77 o 
   2   8  10       11.77      -44.25     39.94 o 
   3   8  10       32.44       28.27     88.32 o 
   4   8  10       66.44       61.60     46.99 o 
   5   8  10       56.35       87.80     51.40 o 
   6   8  10        9.97      -78.87     65.39 o 
   7   8  10       90.09       67.10     83.72 o 
  -9   9  10       55.92       19.76     53.27 o 
  -8   9  10       97.90       41.03     48.55 o 
  -7   9  10     2715.08     2590.03     91.98 o 
  -6   9  10        1.34      -75.15     50.10 o 
  -5   9  10     1545.27     1355.18     85.72 o 
  -4   9  10        3.89      -77.95     53.33 o 
  -3   9  10        9.91       -5.62     41.04 o 
  -2   9  10      102.51       58.74     43.82 o 
  -1   9  10      349.31      301.40     50.57 o 
   0   9  10      411.29      370.53     50.15 o 
   1   9  10     1309.53     1226.29     63.65 o 
   2   9  10        4.29       12.83     44.58 o 
   3   9  10      496.85      473.84     57.91 o 
   4   9  10      211.24      140.24     52.81 o 
   5   9  10        1.10      -48.86     76.47 o 
   6   9  10      481.79      555.63     72.65 o 
  -8  10  10      286.75      222.89     74.85 o 
  -7  10  10      269.23      193.08     63.25 o 
  -6  10  10     1054.87     1072.94     69.44 o 
  -5  10  10      185.81      239.13     57.07 o 
  -4  10  10      360.48      356.21     55.77 o 
  -3  10  10     1747.21     1625.07     73.54 o 
  -2  10  10      251.89      258.57     51.82 o 
  -1  10  10     2055.56     2016.27     77.94 o 
   0  10  10     1534.72     1401.11     70.92 o 
   1  10  10      398.63      336.66    102.90 o 
   2  10  10     2135.01     1846.54    133.59 o 
   3  10  10      276.32      389.83     61.22 o 
   4  10  10      825.02     1088.74     85.48 o 
   5  10  10      396.67      426.60     70.96 o 
   6  10  10       12.81       24.42     68.07 o 
  -7  11  10        4.38      -41.55    131.34 o 
  -6  11  10       41.74      -59.67    136.28 o 
  -5  11  10       15.80       -4.59     59.49 o 
  -4  11  10        9.25      -29.40     54.83 o 
  -3  11  10       43.89       43.32     46.32 o 
  -2  11  10        0.33      -35.20     52.67 o 
  -1  11  10        1.61        1.01     63.51 o 
   0  11  10      126.20      130.46     56.84 o 
   1  11  10       35.70       20.39     53.18 o 
   2  11  10       35.57       39.59     56.72 o 
   3  11  10       47.91      -19.21     59.01 o 
   4  11  10        0.16      -82.47     61.13 o 
   5  11  10        5.52      -32.19     68.67 o 
  -6  12  10      489.18      475.64     80.30 o 
  -5  12  10      243.13      255.75     62.77 o 
  -4  12  10      545.30      569.61    123.51 o 
  -3  12  10     1166.42     1167.57     60.82 o 
  -2  12  10        1.70      -55.57     57.97 o 
  -1  12  10      546.44      607.89     73.90 o 
   0  12  10      265.62      216.39     90.84 o 
   1  12  10      285.67      211.26     66.24 o 
   2  12  10     1057.38     1083.36     78.93 o 
   3  12  10        2.57       18.99     75.19 o 
  -4  13  10       27.70       -3.71     83.86 o 
  -3  13  10       61.22      -30.85     68.45 o 
  -2  13  10      232.59      269.17     74.20 o 
  -1  13  10        3.72      -68.87     66.18 o 
   0  13  10      130.66      195.63     70.58 o 
   1  13  10      185.83       93.26     83.55 o 
 -11   1  11        1.11       81.12     57.09 o 
 -10   1  11     1866.35     1712.18     76.71 o 
  -9   1  11     1001.56      958.53     59.35 o 
  -8   1  11      151.68       78.79     39.82 o 
  -7   1  11     1043.46     1014.96     66.97 o 
  -6   1  11      498.93      476.26     44.03 o 
  -5   1  11     5116.65     5265.83    100.47 o 
  -4   1  11     7047.52     6984.41     95.70 o 
  -3   1  11      212.42      244.40     45.17 o 
  -2   1  11      864.93      787.64     25.52 o 
  -1   1  11      152.39      104.80     16.39 o 
   0   1  11     1828.34     1627.49     27.11 o 
   1   1  11     4055.67     4120.19     45.48 o 
   2   1  11        1.06        2.18     13.01 o 
   3   1  11     1566.99     1669.12     34.46 o 
   4   1  11     1410.95     1504.74     49.22 o 
   5   1  11       13.28       45.23     55.33 o 
   6   1  11     2381.02     2327.65     79.08 o 
   7   1  11      111.78      137.60     45.07 o 
   8   1  11     2331.22     2128.21     88.61 o 
   9   1  11      939.87     1016.83     83.05 o 
 -11   2  11      209.30      284.07     88.41 o 
 -10   2  11       60.18      -37.26     66.16 o 
  -9   2  11      139.74       24.30     58.66 o 
  -8   2  11      103.15       12.36     51.84 o 
  -7   2  11      470.89      265.95     41.37 o 
  -6   2  11      545.95      591.01     48.12 o 
  -5   2  11       37.07       37.24     24.16 o 
  -4   2  11     1590.91     1601.92     55.84 o 
  -3   2  11       11.19       -1.64     15.74 o 
  -2   2  11      533.63      569.94     20.50 o 
  -1   2  11     1671.71     1640.76     37.76 o 
   0   2  11     1078.67      970.52     27.03 o 
   1   2  11      261.12      350.07     20.15 o 
   2   2  11     1575.07     1482.22     69.11 o 
   3   2  11      532.86      625.01     55.04 o 
   4   2  11      485.75      446.05     68.22 o 
   5   2  11       50.09        1.50     27.31 o 
   6   2  11      102.21       70.17     33.45 o 
   7   2  11      303.27      336.69     44.51 o 
   8   2  11      653.86      724.76     60.06 o 
 -11   3  11      114.22       64.59     60.39 o 
 -10   3  11     1056.74      985.58     64.41 o 
  -9   3  11      344.83      340.28     56.11 o 
  -8   3  11      660.38      698.98     74.56 o 
  -7   3  11     1242.46     1321.39     80.48 o 
  -6   3  11      108.52      107.55     36.93 o 
  -5   3  11     1201.03     1213.56     54.79 o 
  -4   3  11     3306.40     3387.22     64.15 o 
  -3   3  11      243.43      257.59     25.60 o 
  -2   3  11     3445.64     3644.91     52.62 o 
  -1   3  11      988.35      968.73     30.14 o 
   0   3  11      922.31      804.78     34.25 o 
   1   3  11     2595.39     2739.39     56.81 o 
   2   3  11       13.95       10.50     21.56 o 
   3   3  11       12.92        6.04     19.98 o 
   4   3  11     2172.43     2139.78     50.26 o 
   5   3  11      293.56      246.79     36.26 o 
   6   3  11     2169.02     2003.74     63.41 o 
   7   3  11       45.95       17.22     36.07 o 
   8   3  11      250.93      333.88     50.31 o 
 -11   4  11      939.21     1113.11     87.21 o 
 -10   4  11       61.95       51.62     54.53 o 
  -9   4  11      686.77      841.33     83.85 o 
  -8   4  11     2972.48     2799.71    130.65 o 
  -7   4  11      745.34      787.28     47.89 o 
  -6   4  11      502.46      512.81     41.21 o 
  -5   4  11      456.33      494.23     36.55 o 
  -4   4  11     1591.53     1487.64     43.48 o 
  -3   4  11     6172.93     6134.64     87.28 o 
  -2   4  11       90.18       61.02     18.41 o 
  -1   4  11     2065.40     2062.31     91.35 o 
   0   4  11     3433.04     3399.04     64.77 o 
   1   4  11       17.37       -5.84     22.41 o 
   2   4  11     3099.21     3152.14     64.82 o 
   3   4  11       25.29      -29.86     24.46 o 
   4   4  11      926.71      917.70     44.46 o 
   5   4  11      600.71      613.93    120.72 o 
   6   4  11       37.80       64.00     42.94 o 
   7   4  11      430.27      479.90     62.66 o 
   8   4  11     1311.79     1316.00     78.93 o 
 -11   5  11      383.80      489.84     73.90 o 
 -10   5  11       12.24       -9.11     54.77 o 
  -9   5  11       25.57       44.28     50.19 o 
  -8   5  11       44.22       18.29     66.16 o 
  -7   5  11        4.78      -30.76     32.35 o 
  -6   5  11      446.53      455.51     40.22 o 
  -5   5  11      339.86      370.98     34.60 o 
  -4   5  11       69.95       89.52     33.88 o 
  -3   5  11       47.59       25.33     19.21 o 
  -2   5  11       30.45       43.44     40.28 o 
  -1   5  11       41.07       53.21     29.59 o 
   0   5  11       82.21       84.34     30.75 o 
   1   5  11      577.66      678.69     46.55 o 
   2   5  11      257.82      308.45     67.74 o 
   3   5  11      110.13      141.81     36.32 o 
   4   5  11      240.27      243.35     36.06 o 
   5   5  11       11.92       36.86     32.18 o 
   6   5  11       17.27      -23.40     61.21 o 
   7   5  11        4.82      -21.99     51.60 o 
   8   5  11       11.48       -6.48    127.24 o 
 -10   6  11      568.31      657.17     74.84 o 
  -9   6  11     1105.37     1055.93     66.88 o 
  -8   6  11     1335.34     1298.92     56.16 o 
  -7   6  11      116.37       95.00     45.88 o 
  -6   6  11       92.14       87.39     50.66 o 
  -5   6  11      615.07      663.23     44.06 o 
  -4   6  11      345.13      362.64     36.26 o 
  -3   6  11     1806.45     1891.34     65.91 o 
  -2   6  11       35.92       11.69     32.43 o 
  -1   6  11     1247.71     1223.34     54.72 o 
   0   6  11     1050.43      952.92     51.04 o 
   1   6  11     1444.68     1399.24     95.19 o 
   2   6  11      278.28      281.87     61.38 o 
   3   6  11      453.03      502.87     53.50 o 
   4   6  11     2244.51     2211.56     77.31 o 
   5   6  11      902.03     1028.87     68.99 o 
   6   6  11      190.98      122.64     69.40 o 
   7   6  11      369.60      383.10     65.83 o 
 -10   7  11       32.62       44.96     60.59 o 
  -9   7  11       95.42      105.79    105.84 o 
  -8   7  11      102.74      125.19     45.83 o 
  -7   7  11      349.49      373.65     49.21 o 
  -6   7  11      179.64      139.71     36.12 o 
  -5   7  11      557.19      583.87     57.68 o 
  -4   7  11        4.86      -53.96     36.33 o 
  -3   7  11       13.79      -37.69     34.73 o 
  -2   7  11       12.52       23.79     34.96 o 
  -1   7  11      465.35      480.03     49.40 o 
   0   7  11       51.61       23.12     34.52 o 
   1   7  11      913.65      873.07     52.34 o 
   2   7  11        0.18      -29.96     46.98 o 
   3   7  11      271.67      355.00     49.68 o 
   4   7  11      157.65      208.41     49.37 o 
   5   7  11        2.13       11.47     48.41 o 
   6   7  11       32.89      -21.29     54.27 o 
   7   7  11       11.87       18.56     59.42 o 
  -9   8  11      540.51      573.92     62.19 o 
  -8   8  11      710.27      963.08     80.93 o 
  -7   8  11      166.32      136.37     44.55 o 
  -6   8  11     1180.27     1199.16     66.80 o 
  -5   8  11      205.51      182.99     47.06 o 
  -4   8  11      439.34      371.77     50.72 o 
  -3   8  11      189.78      181.86     45.22 o 
  -2   8  11       22.29        3.13     38.73 o 
  -1   8  11      875.65      882.68     56.20 o 
   0   8  11     3970.98     3950.85    105.72 o 
   1   8  11      619.62      710.43     59.23 o 
   2   8  11      270.75      243.93     48.59 o 
   3   8  11       67.16       58.21     78.26 o 
   4   8  11      213.10      216.95     54.83 o 
   5   8  11      848.86      993.99     77.77 o 
   6   8  11       45.81       54.42     62.67 o 
  -9   9  11      620.73      721.41     85.07 o 
  -8   9  11      199.72      169.18     70.89 o 
  -7   9  11      854.38     1133.63     83.59 o 
  -6   9  11       26.43       44.33     54.74 o 
  -5   9  11       39.32       -4.76     47.05 o 
  -4   9  11      435.76      457.54     66.12 o 
  -3   9  11      606.66      747.27     63.45 o 
  -2   9  11     1042.28      920.99     59.51 o 
  -1   9  11      492.60      495.46     57.14 o 
   0   9  11     1030.44      906.73     59.92 o 
   1   9  11      421.26      566.27     59.71 o 
   2   9  11        0.26       48.50     48.04 o 
   3   9  11      384.33      441.62     72.00 o 
   4   9  11      191.81      177.01     56.17 o 
   5   9  11       85.67       32.55     58.45 o 
   6   9  11      233.70      325.50     70.59 o 
  -8  10  11      496.72      556.94    130.10 o 
  -7  10  11      155.18      190.04     65.64 o 
  -6  10  11      383.17      438.06     73.19 o 
  -5  10  11       88.95       69.52     55.65 o 
  -4  10  11      430.46      522.67     63.51 o 
  -3  10  11      133.07       70.83     59.04 o 
  -2  10  11       79.20       59.62     49.74 o 
  -1  10  11       67.96       97.05     49.98 o 
   0  10  11      904.71      919.47     64.74 o 
   1  10  11        3.70       35.23     52.18 o 
   2  10  11      375.46      326.14     60.07 o 
   3  10  11       32.55       32.10     55.84 o 
   4  10  11        2.82      -29.43     59.13 o 
   5  10  11        0.59      -78.90     60.35 o 
  -7  11  11      743.69      755.66     85.48 o 
  -6  11  11      316.97      289.34     71.26 o 
  -5  11  11       75.25       34.72     97.32 o 
  -4  11  11     1195.62     1172.40     72.72 o 
  -3  11  11       43.11       55.15     55.73 o 
  -2  11  11      947.85     1036.75     80.99 o 
  -1  11  11      154.28      116.57     58.68 o 
   0  11  11      231.01      174.75     58.82 o 
   1  11  11     1173.47     1267.83    113.64 o 
   2  11  11      155.26      117.12     61.11 o 
   3  11  11      503.88      543.42     72.08 o 
   4  11  11      166.39      146.90     66.59 o 
  -5  12  11       35.86      -50.60     66.93 o 
  -4  12  11        0.04      -29.14     55.61 o 
  -3  12  11        0.22      -22.48     62.46 o 
  -2  12  11        1.22      -22.29     60.55 o 
  -1  12  11        0.93       47.39    110.49 o 
   0  12  11      203.58      221.69     66.48 o 
   1  12  11      189.96      167.09    172.47 o 
   2  12  11        7.12       59.70     95.53 o 
   3  12  11      105.58      173.49     74.26 o 
  -3  13  11        0.50      -72.13     79.46 o 
  -2  13  11      141.19      101.57     71.38 o 
  -1  13  11       65.73       35.95     67.91 o 
   0  13  11      164.48      108.78     72.46 o 
 -11   0  12     1489.53     1492.65    112.54 o 
 -10   0  12      193.28      206.15     73.49 o 
  -9   0  12       48.69       79.80     63.69 o 
  -8   0  12      412.06      326.61     66.16 o 
  -7   0  12       58.69       18.84     50.30 o 
  -5   0  12      564.89      282.96     52.01 o 
  -4   0  12      556.84      627.99     54.65 o 
  -3   0  12     2385.42     2112.36     79.37 o 
  -2   0  12     1129.19     1157.56     64.13 o 
  -1   0  12     1999.18     2321.56     67.80 o 
   0   0  12     4427.42     4332.96     88.39 o 
   1   0  12      368.55      328.37     62.43 o 
   2   0  12     4323.35     4511.83     90.67 o 
   3   0  12     1780.99     1643.90     58.21 o 
   4   0  12      194.10      284.21     69.99 o 
   5   0  12      742.17      823.05     78.61 o 
   6   0  12      222.63      116.54     63.43 o 
   7   0  12      568.72      628.41     96.51 o 
   8   0  12      803.52      891.26    113.99 o 
 -11   1  12      219.52      151.30     59.54 o 
 -10   1  12        9.95      -61.44     46.81 o 
  -9   1  12       70.43       45.05     44.95 o 
  -8   1  12      559.31      503.33    101.88 o 
  -7   1  12      590.48      566.24     50.35 o 
  -6   1  12      838.21      796.66     47.19 o 
  -5   1  12      937.20      851.16     55.84 o 
  -4   1  12      166.66      207.36     38.61 o 
  -3   1  12        2.30       -8.91     16.67 o 
  -2   1  12        3.83       -3.43     15.98 o 
  -1   1  12      355.82      298.27     23.38 o 
   0   1  12       30.74       33.04     13.49 o 
   1   1  12     1149.46     1097.72     25.57 o 
   2   1  12      206.46      193.32     24.81 o 
   3   1  12     1743.98     1599.92     49.77 o 
   4   1  12        1.42      -32.25     29.14 o 
   5   1  12        9.46       14.96     28.77 o 
   6   1  12       25.86      -31.58     40.75 o 
   7   1  12       83.43       71.79     45.90 o 
   8   1  12        5.23      -16.83     51.24 o 
 -11   2  12     1466.44     1432.89     80.06 o 
 -10   2  12      655.11      580.04     64.69 o 
  -9   2  12       23.23       25.63     44.35 o 
  -8   2  12      822.83      828.41     53.50 o 
  -7   2  12       95.30       50.29     37.08 o 
  -6   2  12      757.51      802.19     47.09 o 
  -5   2  12     1644.67     1545.93     71.16 o 
  -4   2  12       45.05        8.29     22.69 o 
  -3   2  12     4107.54     4135.44     71.34 o 
  -2   2  12     3158.95     3307.96     50.48 o 
  -1   2  12      532.26      452.93     27.39 o 
   0   2  12     1366.52     1403.63     33.17 o 
   1   2  12      187.27      226.13     24.80 o 
   2   2  12      406.05      402.47     33.28 o 
   3   2  12     1414.43     1355.74     46.91 o 
   4   2  12      357.35      380.81     48.01 o 
   5   2  12      631.46      749.85     62.96 o 
   6   2  12       98.97       32.56     34.85 o 
   7   2  12      550.24      483.28    142.81 o 
   8   2  12      559.43      593.17    102.18 o 
 -11   3  12        0.62      -35.21     78.09 o 
 -10   3  12      233.44      305.72     80.31 o 
  -9   3  12     1700.56     1777.14    105.46 o 
  -8   3  12        8.48      -79.67     53.11 o 
  -7   3  12     1617.05     1804.39     67.54 o 
  -6   3  12     1077.96     1067.59     44.83 o 
  -5   3  12      107.03       55.43     34.55 o 
  -4   3  12     3283.03     3167.13     63.21 o 
  -3   3  12     1682.64     1799.27     38.89 o 
  -2   3  12     1969.79     1847.46     38.23 o 
  -1   3  12     4751.94     4904.55     71.24 o 
   0   3  12     1110.44     1069.04     39.15 o 
   1   3  12     1410.16     1356.35     43.17 o 
   2   3  12      623.47      610.52     47.27 o 
   3   3  12      406.22      408.45     44.72 o 
   4   3  12      624.34      684.50     46.45 o 
   5   3  12      485.81      401.25     42.25 o 
   6   3  12      284.90      234.16     41.47 o 
   7   3  12      799.19      886.86     61.42 o 
   8   3  12        6.96      -32.58     46.67 o 
 -11   4  12       34.61      -67.02    151.63 o 
 -10   4  12      238.96      163.34     56.52 o 
  -9   4  12       28.25       34.06     49.72 o 
  -8   4  12      501.02      659.16     60.10 o 
  -7   4  12      252.68      289.28     38.64 o 
  -6   4  12      298.31      345.09     81.08 o 
  -5   4  12      757.69      733.73     40.28 o 
  -4   4  12       48.58       18.34     24.41 o 
  -3   4  12      726.21      762.90     29.24 o 
  -2   4  12       98.28       84.89     24.59 o 
  -1   4  12      849.06      764.37     44.61 o 
   0   4  12       82.01       60.79     24.18 o 
   1   4  12      806.31      783.79     37.79 o 
   2   4  12       32.14       -6.07     28.02 o 
   3   4  12      104.51      140.80     31.00 o 
   4   4  12       25.75       53.43     40.50 o 
   5   4  12      477.58      496.93     56.54 o 
   6   4  12        8.80      -29.41     44.81 o 
   7   4  12      212.46      150.94     54.43 o 
   8   4  12      107.37       87.43     97.19 o 
 -10   5  12      198.93      213.53     59.24 o 
  -9   5  12     1730.73     1707.99     77.30 o 
  -8   5  12      192.91      151.11     49.31 o 
  -7   5  12     2460.28     2403.85     65.70 o 
  -6   5  12      568.10      641.39     58.17 o 
  -5   5  12      567.76      619.49     53.69 o 
  -4   5  12     4193.14     4495.95     78.56 o 
  -3   5  12      109.47      107.87     26.53 o 
  -2   5  12     2656.99     2816.72     61.50 o 
  -1   5  12      623.77      627.76     45.68 o 
   0   5  12        6.65       17.20     25.59 o 
   1   5  12      441.39      527.60     38.92 o 
   2   5  12      980.49     1021.82     44.61 o 
   3   5  12     1766.48     1678.05     54.82 o 
   4   5  12     3527.83     3730.17     80.88 o 
   5   5  12      148.07      140.58     45.41 o 
   6   5  12      362.10      343.06     59.88 o 
   7   5  12      215.93      168.61     61.40 o 
 -10   6  12        4.41      -38.17     60.85 o 
  -9   6  12        9.45       63.19     52.64 o 
  -8   6  12       59.61       16.92     40.97 o 
  -7   6  12      337.37      276.04     43.41 o 
  -6   6  12       21.97       53.24     36.78 o 
  -5   6  12       36.83      -31.87     31.32 o 
  -4   6  12      239.85      199.60     51.15 o 
  -3   6  12      103.95       48.33     40.16 o 
  -2   6  12      403.31      396.99     46.51 o 
  -1   6  12     4835.82     4588.30    102.14 o 
   0   6  12      247.23      239.93     40.27 o 
   1   6  12     1103.54     1039.06     59.64 o 
   2   6  12     1015.71     1028.45     56.64 o 
   3   6  12      605.04      740.24     59.97 o 
   4   6  12       17.88        1.99     43.68 o 
   5   6  12      269.23      270.98     45.04 o 
   6   6  12       33.84       28.34     54.16 o 
   7   6  12       13.25      -56.91     59.81 o 
 -10   7  12      400.27      434.96    116.46 o 
  -9   7  12      225.86      208.98     60.72 o 
  -8   7  12      489.00      478.00     53.66 o 
  -7   7  12      925.84      946.91     53.03 o 
  -6   7  12       16.20        1.06     44.51 o 
  -5   7  12       13.43       10.22     42.17 o 
  -4   7  12      557.26      593.68     57.21 o 
  -3   7  12       90.33       49.21     40.27 o 
  -2   7  12     2507.20     2451.84     77.65 o 
  -1   7  12       13.19       27.14     49.62 o 
   0   7  12       63.53       35.55     38.16 o 
   1   7  12       23.04       -6.52     36.93 o 
   2   7  12      217.07      169.61     45.51 o 
   3   7  12     1764.70     1728.12     72.15 o 
   4   7  12     2042.90     1980.00     79.67 o 
   5   7  12      186.67      172.68     53.68 o 
   6   7  12     1346.44     1197.18     77.34 o 
   7   7  12       31.46       69.58     66.31 o 
  -9   8  12       55.29       20.30     52.07 o 
  -8   8  12        4.46      -61.65     59.92 o 
  -7   8  12       59.60      112.29     58.11 o 
  -6   8  12      334.90      408.72     60.75 o 
  -5   8  12      160.41      128.25     49.08 o 
  -4   8  12      110.97       45.98     44.03 o 
  -3   8  12      291.13      253.74     63.47 o 
  -2   8  12        0.84       10.89     41.56 o 
  -1   8  12      386.30      250.18     48.77 o 
   0   8  12      450.41      524.78     66.75 o 
   1   8  12        9.02       13.58     40.96 o 
   2   8  12      646.02      774.04     64.83 o 
   3   8  12      100.73       54.20     49.61 o 
   4   8  12       47.29       15.06     51.62 o 
   5   8  12      205.33      314.99     62.16 o 
   6   8  12       53.51      214.76    102.65 o 
  -8   9  12        4.99      -11.03     65.56 o 
  -7   9  12      692.26      732.57     79.95 o 
  -6   9  12      147.38      153.34     76.43 o 
  -5   9  12      165.65      130.10     68.67 o 
  -4   9  12        8.77       53.58     47.71 o 
  -3   9  12       29.94        5.07     45.57 o 
  -2   9  12       17.24      -49.52     68.72 o 
  -1   9  12      614.21      652.66     62.84 o 
   0   9  12      215.91      200.92     52.48 o 
   1   9  12      479.15      504.13     60.97 o 
   2   9  12       73.69       60.56     51.81 o 
   3   9  12      333.71      230.97     58.84 o 
   4   9  12      193.41      206.05     60.61 o 
   5   9  12        0.45       -6.59     93.35 o 
  -7  10  12       20.96      104.72     79.03 o 
  -6  10  12      623.45      525.43    118.85 o 
  -5  10  12     1222.25     1067.24     71.22 o 
  -4  10  12      186.30       89.35     55.43 o 
  -3  10  12      692.00      643.76     70.50 o 
  -2  10  12       65.22        7.96     52.57 o 
  -1  10  12      241.91      312.10    112.37 o 
   0  10  12      574.32      579.09    121.79 o 
   1  10  12      321.99      250.29     61.71 o 
   2  10  12      457.90      441.27     63.98 o 
   3  10  12      268.69      267.87     65.72 o 
   4  10  12      461.49      627.32     77.89 o 
  -6  11  12        2.06       64.51     67.75 o 
  -5  11  12      194.51      234.45     67.93 o 
  -4  11  12       82.89      155.12     64.75 o 
  -3  11  12        0.01      -27.45     57.07 o 
  -2  11  12        0.25      -82.78     55.19 o 
  -1  11  12       11.21       -1.23     57.97 o 
   0  11  12       30.48      -30.92     56.51 o 
   1  11  12      128.29      136.24     61.61 o 
   2  11  12        3.91      -33.15     62.27 o 
   3  11  12       62.24       39.95     65.36 o 
  -5  12  12      433.13      596.92     97.62 o 
  -4  12  12       12.27      -31.75     67.34 o 
  -3  12  12      839.98      932.75     87.11 o 
  -2  12  12      205.21      274.82     70.32 o 
  -1  12  12      172.22      247.66    112.37 o 
   0  12  12      351.05      418.07     73.06 o 
   1  12  12       81.43       11.80     66.63 o 
   2  12  12      481.21      563.29    107.55 o 
 -11   1  13      238.66      292.73     65.66 o 
 -10   1  13      502.26      561.22     66.86 o 
  -9   1  13     1066.91     1248.73     65.01 o 
  -8   1  13      292.12      169.16     42.37 o 
  -7   1  13      879.58      863.55     52.50 o 
  -6   1  13       12.49       45.06     34.66 o 
  -5   1  13       14.20        6.48     31.41 o 
  -4   1  13      851.00      958.25     79.07 o 
  -3   1  13     2780.07     2636.37     47.06 o 
  -2   1  13      475.64      509.59     34.33 o 
  -1   1  13     2971.38     2884.06     95.91 o 
   0   1  13     1044.79     1145.52     27.05 o 
   1   1  13     5088.69     4778.46     57.47 o 
   2   1  13      439.50      484.00     44.96 o 
   3   1  13      645.01      718.81     42.70 o 
   4   1  13     1813.15     1861.54     57.58 o 
   5   1  13        0.22      -25.26     38.16 o 
   6   1  13      941.18      976.62     84.23 o 
   7   1  13       71.47       48.64     49.46 o 
   8   1  13      244.93      319.83     65.39 o 
 -11   2  13       47.99       12.24     57.43 o 
 -10   2  13       68.83       65.69     71.91 o 
  -9   2  13      290.81      284.78     55.93 o 
  -8   2  13      869.08      839.93     77.75 o 
  -7   2  13     1307.45     1268.37     59.53 o 
  -6   2  13     1955.58     1949.99     75.54 o 
  -5   2  13        5.16      -23.32     25.77 o 
  -4   2  13     1308.00     1302.73     48.50 o 
  -3   2  13       63.80       83.31     20.46 o 
  -2   2  13      212.61      218.05     25.62 o 
  -1   2  13       62.34       78.47     19.62 o 
   0   2  13     1963.48     2187.22     52.51 o 
   1   2  13      386.53      435.68     49.62 o 
   2   2  13     1247.61     1438.97     48.71 o 
   3   2  13      598.47      533.91     79.99 o 
   4   2  13        7.05       -6.92     28.58 o 
   5   2  13       23.71      -12.69     31.39 o 
   6   2  13      391.53      355.38     51.17 o 
   7   2  13      197.99      233.72     68.97 o 
   8   2  13      143.26       97.57     57.81 o 
 -11   3  13      562.87      632.94     75.16 o 
 -10   3  13       14.38      -17.41     53.65 o 
  -9   3  13      180.95      150.82     51.26 o 
  -8   3  13        1.50        0.15     42.73 o 
  -7   3  13      743.96      823.22     92.08 o 
  -6   3  13     2070.12     2297.59     60.42 o 
  -5   3  13       11.06        1.99     26.63 o 
  -4   3  13     1987.74     1959.72     51.21 o 
  -3   3  13      955.03      849.47     30.74 o 
  -2   3  13      365.96      269.85     39.97 o 
  -1   3  13     1663.87     1682.57     49.12 o 
   0   3  13      670.57      695.43     39.53 o 
   1   3  13     1168.23     1310.78     44.81 o 
   2   3  13      663.79      702.85     37.77 o 
   3   3  13      228.11      198.57     28.08 o 
   4   3  13      162.71      170.44     42.86 o 
   5   3  13       62.58      101.15     58.18 o 
   6   3  13      113.74       97.67     40.28 o 
   7   3  13      378.86      428.84     54.04 o 
 -11   4  13      423.94      445.54    100.69 o 
 -10   4  13      976.65     1007.88     99.83 o 
  -9   4  13       22.52      -20.29     66.16 o 
  -8   4  13     1966.92     2058.74    111.34 o 
  -7   4  13     3696.10     3299.11     75.78 o 
  -6   4  13        3.19      -11.70     29.84 o 
  -5   4  13     1307.95     1272.73     46.56 o 
  -4   4  13       23.44       42.56     26.56 o 
  -3   4  13      597.39      576.11     38.70 o 
  -2   4  13     2787.43     2626.19     84.76 o 
  -1   4  13       54.24       22.95     25.45 o 
   0   4  13      625.21      760.52     39.91 o 
   1   4  13        2.98      -38.30     25.54 o 
   2   4  13       27.96       43.60     28.30 o 
   3   4  13      398.47      480.00     41.41 o 
   4   4  13      159.05      111.20     46.55 o 
   5   4  13       52.07       32.72     44.10 o 
   6   4  13       69.38       41.37     48.86 o 
   7   4  13      247.33      251.57     97.83 o 
 -10   5  13       40.12      -43.29     59.34 o 
  -9   5  13       47.89       35.26     53.89 o 
  -8   5  13        3.21       11.88     45.41 o 
  -7   5  13      324.88      433.31     57.88 o 
  -6   5  13      233.06      229.22     36.73 o 
  -5   5  13       41.04       49.77     41.85 o 
  -4   5  13      432.03      394.98     90.11 o 
  -3   5  13        1.31       -2.03     26.94 o 
  -2   5  13     2001.06     2013.10     55.07 o 
  -1   5  13        0.74        8.28     26.35 o 
   0   5  13     1013.35      822.97     41.18 o 
   1   5  13        0.41      -18.31     27.41 o 
   2   5  13      227.48      250.68     59.78 o 
   3   5  13        0.80        7.35     31.79 o 
   4   5  13        2.45       29.11     34.66 o 
   5   5  13       22.79      -63.12     51.07 o 
   6   5  13      119.91      132.93     56.40 o 
   7   5  13       91.40       36.84     74.47 o 
 -10   6  13      130.20      107.80     80.48 o 
  -9   6  13      425.57      637.44    254.53 o 
  -8   6  13      760.72      867.39     60.57 o 
  -7   6  13      486.72      456.93     50.37 o 
  -6   6  13      347.89      391.22     44.66 o 
  -5   6  13     1284.60     1343.16     65.55 o 
  -4   6  13      402.28      333.99     49.47 o 
  -3   6  13     2202.61     2132.40     73.79 o 
  -2   6  13        4.15       40.20     29.59 o 
  -1   6  13      790.88      736.97     51.30 o 
   0   6  13     1651.29     1550.31     52.44 o 
   1   6  13      923.74      782.74     43.51 o 
   2   6  13     1268.40     1248.43     52.04 o 
   3   6  13     1530.16     1384.62     55.77 o 
   4   6  13      412.47      514.88     50.59 o 
   5   6  13     1034.86      999.66     72.16 o 
   6   6  13        6.84      -54.02     55.42 o 
  -9   7  13        2.40      -85.67     57.11 o 
  -8   7  13      119.52       56.86     46.14 o 
  -7   7  13       77.95       73.07    114.07 o 
  -6   7  13       13.49       -2.42     48.01 o 
  -5   7  13      362.51      306.85     53.87 o 
  -4   7  13      482.74      539.76     59.57 o 
  -3   7  13      167.58      106.20     44.03 o 
  -2   7  13       21.80       12.19     39.87 o 
  -1   7  13       89.98       23.83     40.25 o 
   0   7  13       31.80       85.68     41.38 o 
   1   7  13      879.09      897.12     60.94 o 
   2   7  13      510.99      643.86     62.00 o 
   3   7  13      158.30      115.41     51.02 o 
   4   7  13      156.40      174.05     44.29 o 
   5   7  13       10.88      -15.03     65.31 o 
   6   7  13      153.26      156.57     63.50 o 
  -9   8  13      389.08      332.96     74.95 o 
  -8   8  13      475.50      591.07    187.01 o 
  -7   8  13      162.08      221.95     59.77 o 
  -6   8  13      219.25      298.55     78.05 o 
  -5   8  13      742.81      817.18     69.41 o 
  -4   8  13      108.40      125.43     50.22 o 
  -3   8  13      820.76      961.25     71.11 o 
  -2   8  13      142.31      160.82     49.54 o 
  -1   8  13      436.03      372.37     53.98 o 
   0   8  13     3087.62     3117.03     93.11 o 
   1   8  13      723.30      798.67     66.84 o 
   2   8  13      430.00      394.00     59.11 o 
   3   8  13      632.88      760.56     69.80 o 
   4   8  13        7.24      -25.66     53.62 o 
   5   8  13     1004.49     1170.99     87.08 o 
  -8   9  13       12.68      -67.99     66.91 o 
  -7   9  13      531.10      542.29     77.25 o 
  -6   9  13      870.40      942.67     85.43 o 
  -5   9  13        3.51      -14.46     54.04 o 
  -4   9  13     1560.65     1438.48     73.18 o 
  -3   9  13       21.46        1.69     48.26 o 
  -2   9  13      769.97      749.71     69.32 o 
  -1   9  13        4.68      -32.91     64.67 o 
   0   9  13        5.76      -11.54     48.14 o 
   1   9  13      284.32      391.42     59.28 o 
   2   9  13      475.95      580.75     66.76 o 
   3   9  13       54.37       27.94     57.80 o 
   4   9  13      536.18      576.98     76.18 o 
   5   9  13       42.03       37.87     67.85 o 
  -7  10  13      486.03      450.38     76.19 o 
  -6  10  13       30.19       52.42    112.07 o 
  -5  10  13      151.18      206.37     64.28 o 
  -4  10  13      181.25      189.43     59.94 o 
  -3  10  13        9.72      -89.45     59.64 o 
  -2  10  13       55.78      166.94     99.24 o 
  -1  10  13       99.18       86.98     55.03 o 
   0  10  13      520.09      602.66     70.96 o 
   1  10  13       17.97       26.45     57.58 o 
   2  10  13      423.93      469.63     69.70 o 
   3  10  13       57.31       -8.06     62.44 o 
   4  10  13        7.79       37.12     79.37 o 
  -6  11  13     1119.13     1190.45     86.75 o 
  -5  11  13        0.51      -51.47     66.20 o 
  -4  11  13      800.04     1083.93     89.72 o 
  -3  11  13       92.84      102.55     63.25 o 
  -2  11  13      173.01      153.24     63.10 o 
  -1  11  13      122.73      142.76     62.05 o 
   0  11  13        7.10     -145.34     96.89 o 
   1  11  13      177.52      117.45     97.11 o 
   2  11  13      559.79      646.42     80.27 o 
  -4  12  13        1.19      -65.49     68.79 o 
  -3  12  13        1.07        2.36     68.49 o 
  -2  12  13      165.12      168.93     68.95 o 
  -1  12  13       21.24       44.02     67.20 o 
   0  12  13       93.31      -42.14     77.62 o 
 -11   0  14      131.31      129.84     88.58 o 
 -10   0  14     1239.71     1229.38    101.62 o 
  -9   0  14      108.32      120.64     68.80 o 
  -8   0  14     2917.97     2924.50    124.30 o 
  -7   0  14       38.77       26.17     53.71 o 
  -6   0  14      682.16      624.24     75.28 o 
  -5   0  14       42.17      -30.18     45.01 o 
  -4   0  14      933.75      881.37     64.71 o 
  -3   0  14     2435.97      105.29     39.81 o 
  -1   0  14      990.88     1022.24     38.48 o 
   0   0  14     6823.46     6581.92    126.86 o 
   1   0  14     1315.50     1457.99     45.19 o 
   2   0  14     2079.51     2021.48    106.23 o 
   3   0  14     3894.43     4345.19    161.05 o 
   4   0  14       46.98      -20.55     57.04 o 
   5   0  14     1670.49     1811.58    115.61 o 
   6   0  14       69.15       97.45     68.80 o 
   7   0  14      134.06      115.95     82.10 o 
 -11   1  14      196.95      168.66    106.48 o 
 -10   1  14       25.64      -35.34     51.12 o 
  -9   1  14      632.95      653.01     63.21 o 
  -8   1  14      517.40      511.19     56.67 o 
  -7   1  14      661.05      720.46     69.99 o 
  -6   1  14       32.29        9.28     42.50 o 
  -5   1  14     2241.58     2277.79     68.77 o 
  -4   1  14      457.43      592.98     49.43 o 
  -3   1  14      121.76      147.74     23.56 o 
  -2   1  14      296.14      287.94     29.93 o 
  -1   1  14      248.56      256.41     29.51 o 
   0   1  14      279.73      276.69     23.43 o 
   1   1  14      688.22      727.01     33.54 o 
   2   1  14       46.06       49.11     26.92 o 
   3   1  14      181.10      158.21     33.61 o 
   4   1  14      260.96      243.89     48.43 o 
   5   1  14      270.27      249.92     53.21 o 
   6   1  14       49.31        5.42     47.22 o 
   7   1  14      101.29      -23.69     50.99 o 
 -11   2  14      267.80      250.61     75.83 o 
 -10   2  14     1690.48     1763.45     82.88 o 
  -9   2  14        2.37      -41.82     47.21 o 
  -8   2  14     1266.08     1171.71     61.96 o 
  -7   2  14       72.87       40.75     42.03 o 
  -6   2  14       11.89       -8.19     35.97 o 
  -5   2  14       32.16        9.11     27.40 o 
  -4   2  14     1471.93     1288.24     44.75 o 
  -3   2  14      239.76      286.44     26.36 o 
  -2   2  14     3562.54     3590.28     78.53 o 
  -1   2  14      668.34      662.07     35.89 o 
   0   2  14     2627.54     2547.10     74.16 o 
   1   2  14      255.23      249.27     32.55 o 
   2   2  14      424.41      474.34     33.97 o 
   3   2  14      642.90      706.22     69.40 o 
   4   2  14       14.75      -24.29     32.07 o 
   5   2  14      258.60      276.23     62.62 o 
   6   2  14      226.10      218.28     56.23 o 
   7   2  14      169.47      216.93     80.35 o 
 -10   3  14      299.27      241.34     62.45 o 
  -9   3  14     1846.90     1845.81     80.07 o 
  -8   3  14       33.40      150.44    128.01 o 
  -7   3  14      666.30      730.53     60.87 o 
  -6   3  14      216.68      155.59     56.19 o 
  -5   3  14     1248.71     1107.13     47.16 o 
  -4   3  14     2661.44     2530.79     58.87 o 
  -3   3  14      412.35      417.52     28.98 o 
  -2   3  14      364.33      332.26     34.24 o 
  -1   3  14     1610.68     1712.00     50.34 o 
   0   3  14        0.40      -10.93     26.79 o 
   1   3  14      206.68      226.45     31.49 o 
   2   3  14        9.76        0.25     28.02 o 
   3   3  14       62.44       62.55     78.26 o 
   4   3  14     1007.22      964.81     49.56 o 
   5   3  14      829.33      795.85     57.45 o 
   6   3  14      467.16      329.40     50.36 o 
   7   3  14      620.76      686.04     76.83 o 
 -10   4  14      157.61      145.69     60.14 o 
  -9   4  14       45.70       33.86     52.30 o 
  -8   4  14      159.25      101.21     49.98 o 
  -7   4  14      558.32      604.92     91.82 o 
  -6   4  14       65.05       54.00     35.45 o 
  -5   4  14      978.02      921.55     42.82 o 
  -4   4  14       17.83       15.82     39.90 o 
  -3   4  14       64.05       -3.95     27.13 o 
  -2   4  14        1.35       -0.89     27.42 o 
  -1   4  14       30.32       46.28     28.77 o 
   0   4  14      157.01       78.60     29.31 o 
   1   4  14      549.86      621.61     43.59 o 
   2   4  14       18.11       -3.98     29.00 o 
   3   4  14       14.16        8.17     32.22 o 
   4   4  14      318.32      269.41     50.78 o 
   5   4  14        1.30       -6.24     54.56 o 
   6   4  14        9.35      -16.15     54.69 o 
   7   4  14       51.86      -30.79     61.01 o 
 -10   5  14       47.84       13.04     83.38 o 
  -9   5  14      489.99      503.60     92.08 o 
  -8   5  14       42.00      -31.26     45.47 o 
  -7   5  14      296.84      285.15     55.99 o 
  -6   5  14     1415.90     1366.60     53.46 o 
  -5   5  14       84.93       86.84     44.35 o 
  -4   5  14     3774.65     3763.17     99.00 o 
  -3   5  14      279.15      213.97     82.31 o 
  -2   5  14     1136.84     1138.55     45.74 o 
  -1   5  14      790.84      831.94     71.53 o 
   0   5  14      537.83      466.84     41.37 o 
   1   5  14      161.10      145.46     33.53 o 
   2   5  14     1099.45     1081.61     49.00 o 
   3   5  14      745.77      838.82     77.57 o 
   4   5  14     1321.84     1361.15     93.23 o 
   5   5  14        1.74      -10.74     51.36 o 
   6   5  14      215.05      127.14     59.19 o 
  -9   6  14      142.61       52.65     60.02 o 
  -8   6  14       69.87       48.93     56.97 o 
  -7   6  14      414.64      420.02     66.67 o 
  -6   6  14        2.66      -11.59     52.13 o 
  -5   6  14       38.91       -0.36     45.28 o 
  -4   6  14       65.41       21.97     42.32 o 
  -3   6  14      380.60      396.10     49.59 o 
  -2   6  14        8.06       -1.72     31.19 o 
  -1   6  14      176.81      114.42     33.15 o 
   0   6  14        4.85       -7.81     42.45 o 
   1   6  14       21.49       49.65     34.07 o 
   2   6  14      120.67      119.32     37.04 o 
   3   6  14      105.82       99.65     39.78 o 
   4   6  14        4.57      -41.95     57.25 o 
   5   6  14        4.68       17.16     55.61 o 
   6   6  14        2.28      -31.74     59.07 o 
  -9   7  14      396.30      327.46     93.95 o 
  -8   7  14        1.12      -14.56     60.36 o 
  -7   7  14        3.53      -22.24     54.92 o 
  -6   7  14      271.34      253.83     70.97 o 
  -5   7  14      302.97      362.10     56.47 o 
  -4   7  14     2209.86     2201.02     81.28 o 
  -3   7  14      985.17      994.38     61.25 o 
  -2   7  14      666.25      670.12     49.11 o 
  -1   7  14      911.75      923.26     59.11 o 
   0   7  14      374.16      334.62     52.35 o 
   1   7  14      334.04      286.11     42.52 o 
   2   7  14      262.67      319.95     44.88 o 
   3   7  14      400.13      428.46     50.00 o 
   4   7  14     1116.78     1234.83     69.48 o 
   5   7  14       31.83       81.13     58.26 o 
  -8   8  14       23.99       46.43     63.62 o 
  -7   8  14      267.37      131.70     63.59 o 
  -6   8  14       34.77       51.77     80.99 o 
  -5   8  14     1310.31     1224.64     69.91 o 
  -4   8  14        6.95       -2.93     47.30 o 
  -3   8  14      639.56      615.38     65.09 o 
  -2   8  14        2.13       -8.05     47.11 o 
  -1   8  14      328.31      314.13     56.45 o 
   0   8  14      806.62      939.60     62.68 o 
   1   8  14      266.63      284.34    144.42 o 
   2   8  14        2.87       -5.24     57.55 o 
   3   8  14      140.00      153.19     58.26 o 
   4   8  14       56.13      -38.11     47.10 o 
   5   8  14      316.77      371.48     71.13 o 
  -8   9  14      322.66      346.89     80.24 o 
  -7   9  14       10.65        8.07     84.91 o 
  -6   9  14      306.97      251.44     63.82 o 
  -5   9  14        1.43      -44.25     85.34 o 
  -4   9  14       57.57      101.63     56.53 o 
  -3   9  14       38.89       28.30     54.40 o 
  -2   9  14       38.61      -12.36    100.77 o 
  -1   9  14      103.00       82.00     52.89 o 
   0   9  14      351.21      380.70    108.74 o 
   1   9  14       27.86       35.21     59.34 o 
   2   9  14      156.17      165.36     61.99 o 
   3   9  14      200.65      137.29     77.45 o 
   4   9  14      237.05       66.57     66.72 o 
  -7  10  14      977.40     1205.11    109.13 o 
  -6  10  14      172.47      185.94     69.71 o 
  -5  10  14     1535.78     1500.80     82.58 o 
  -4  10  14       20.36       49.60     62.16 o 
  -3  10  14      485.17      513.79     69.11 o 
  -2  10  14       24.97       16.44     59.31 o 
  -1  10  14       51.22      -66.39     55.98 o 
   0  10  14      428.47      412.19     66.87 o 
   1  10  14      487.88      492.66     71.65 o 
   2  10  14        1.41       37.71     62.94 o 
   3  10  14      165.98      109.75     66.35 o 
  -5  11  14       32.76       45.73     68.21 o 
  -4  11  14        0.19       26.82     83.72 o 
  -3  11  14        0.56      -12.40     62.20 o 
  -2  11  14       17.69       -3.59     61.68 o 
  -1  11  14       13.53      -25.48     62.59 o 
   0  11  14       22.36       25.99     64.36 o 
   1  11  14       14.29       -0.42     63.95 o 
 -10   1  15        4.82      -39.57     53.90 o 
  -9   1  15     2996.18     3180.97    110.28 o 
  -8   1  15       97.82        4.02     44.02 o 
  -7   1  15     1538.23     1400.20     63.95 o 
  -6   1  15      651.49      779.78     51.22 o 
  -5   1  15      129.54      108.23     38.32 o 
  -4   1  15      707.60      767.82     45.11 o 
  -3   1  15     3722.49     3807.02     71.60 o 
  -2   1  15       33.94        0.33     21.06 o 
  -1   1  15     2388.21     2429.28     47.48 o 
   0   1  15        2.02      -11.64     22.69 o 
   1   1  15     1172.40     1226.06     40.10 o 
   2   1  15     1222.20      984.26     45.66 o 
   3   1  15        5.74       -5.09     40.25 o 
   4   1  15     1566.75     1388.50     72.52 o 
   5   1  15      266.73      273.96     55.30 o 
   6   1  15      324.96      353.90     73.36 o 
   7   1  15      459.64      593.33    109.25 o 
 -10   2  15      536.19      558.51     69.20 o 
  -9   2  15      355.59      318.77     58.93 o 
  -8   2  15      795.57      721.87     66.04 o 
  -7   2  15      886.95      918.17     57.67 o 
  -6   2  15      715.48      719.19     52.15 o 
  -5   2  15     1574.82     1586.74     51.43 o 
  -4   2  15        0.96      -30.08     27.36 o 
  -3   2  15      483.75      488.40     38.84 o 
  -2   2  15     1616.51     1588.92     49.41 o 
  -1   2  15      442.80      617.39     40.92 o 
   0   2  15      596.85      782.58     52.15 o 
   1   2  15      160.05      182.53     28.17 o 
   2   2  15        2.64      -29.60     29.61 o 
   3   2  15      773.12      978.00    115.78 o 
   4   2  15     1656.23     1603.99     76.37 o 
   5   2  15        4.19       -2.77     46.13 o 
   6   2  15      381.84      332.89     62.85 o 
 -10   3  15       69.56      -11.17     56.54 o 
  -9   3  15       42.83       -1.28     53.80 o 
  -8   3  15        8.66      -27.69     45.88 o 
  -7   3  15      651.76      715.93     60.78 o 
  -6   3  15      621.50      867.65    127.63 o 
  -5   3  15       19.10       -2.49     30.98 o 
  -4   3  15       33.56      -10.19     30.08 o 
  -3   3  15      110.92       52.94     28.84 o 
  -2   3  15       48.83       30.24     27.52 o 
  -1   3  15      736.88      755.57     39.84 o 
   0   3  15      258.99      215.22     33.49 o 
   1   3  15      428.00      441.03     47.94 o 
   2   3  15      284.32      316.39     38.31 o 
   3   3  15      312.45      390.49     65.73 o 
   4   3  15      145.99      151.93     39.82 o 
   5   3  15       48.94       36.98     40.16 o 
   6   3  15       78.84       90.24     56.17 o 
 -10   4  15      650.45      622.57     90.16 o 
  -9   4  15      184.41      160.46     59.26 o 
  -8   4  15      259.93      198.94     53.07 o 
  -7   4  15     1307.36     1079.25    154.49 o 
  -6   4  15       10.90       12.64     34.97 o 
  -5   4  15      490.09      691.41     62.40 o 
  -4   4  15      186.89      194.69     44.86 o 
  -3   4  15      589.60      633.91     56.19 o 
  -2   4  15      665.27      709.27     45.08 o 
  -1   4  15       84.63       75.88     33.68 o 
   0   4  15       55.71       51.20     30.93 o 
   1   4  15      279.74      336.82     39.18 o 
   2   4  15       70.66       37.44     38.36 o 
   3   4  15     1242.69     1288.76    140.37 o 
   4   4  15      430.50      450.01     61.11 o 
   5   4  15       51.65       25.32     51.42 o 
   6   4  15      113.92      133.86     63.34 o 
 -10   5  15       21.48       -6.03     96.38 o 
  -9   5  15       12.77      -18.06     54.71 o 
  -8   5  15        0.38      -62.03     50.52 o 
  -7   5  15      216.07      183.34     44.15 o 
  -6   5  15      377.29      359.29     59.52 o 
  -5   5  15      100.63      121.14     51.01 o 
  -4   5  15      279.82      264.22     46.71 o 
  -3   5  15       69.81       38.07     44.72 o 
  -2   5  15       10.26       -4.90     30.85 o 
  -1   5  15       36.99       18.38     32.22 o 
   0   5  15      569.92      784.56     49.14 o 
   1   5  15      176.60      208.63     41.43 o 
   2   5  15      534.18      565.64     48.79 o 
   3   5  15      148.60        8.12     46.31 o 
   4   5  15       44.64       35.33     50.78 o 
   5   5  15       31.11      -21.00     98.26 o 
   6   5  15       43.93       30.06     86.62 o 
  -9   6  15        2.24      -52.33     82.83 o 
  -8   6  15      605.36      720.84     76.03 o 
  -7   6  15      818.29      822.35     74.58 o 
  -6   6  15        0.48       25.05     72.47 o 
  -5   6  15     1649.06     1618.92    106.95 o 
  -4   6  15      520.03      587.43     61.70 o 
  -3   6  15      797.75      831.61     60.37 o 
  -2   6  15     1450.09     1567.28     56.07 o 
  -1   6  15        0.01      -36.29     33.54 o 
   0   6  15     1811.60     1877.71     60.66 o 
   1   6  15      723.45      881.83     82.52 o 
   2   6  15      585.35      631.98     51.98 o 
   3   6  15     1721.29     1727.31     64.66 o 
   4   6  15       32.44      -31.11     52.91 o 
   5   6  15      322.21      581.49     74.15 o 
  -9   7  15       19.69      143.65     90.54 o 
  -8   7  15       46.75        1.86     89.90 o 
  -7   7  15       23.77       -9.77     55.57 o 
  -6   7  15     1050.34     1134.22    101.41 o 
  -5   7  15       72.38       94.91     52.77 o 
  -4   7  15      422.52      416.17     57.69 o 
  -3   7  15       64.43       92.75     55.93 o 
  -2   7  15       70.35       81.76     47.17 o 
  -1   7  15      349.78      316.59     94.31 o 
   0   7  15       71.35      109.52     39.82 o 
   1   7  15      162.23      118.39     40.57 o 
   2   7  15       89.16       80.34     42.25 o 
   3   7  15        3.28      -57.45     42.97 o 
   4   7  15      170.19      246.38     86.58 o 
   5   7  15       60.02      -57.16     60.21 o 
  -8   8  15       12.29       -7.14     66.12 o 
  -7   8  15      187.65      197.96     69.81 o 
  -6   8  15        2.84       -3.51     73.49 o 
  -5   8  15      739.53      752.61     74.54 o 
  -4   8  15      126.09      119.73     53.94 o 
  -3   8  15       88.68       35.13    122.55 o 
  -2   8  15      284.48      252.29     55.36 o 
  -1   8  15       98.73       25.79     45.48 o 
   0   8  15     1365.41     1334.35     59.14 o 
   1   8  15       57.66      185.21     53.56 o 
   2   8  15      396.57      381.20     52.42 o 
   3   8  15      577.20      648.93     61.52 o 
   4   8  15        0.75      -49.29     50.58 o 
  -7   9  15       97.07      154.01     70.58 o 
  -6   9  15      870.32     1077.65     88.87 o 
  -5   9  15       24.14       26.82     61.35 o 
  -4   9  15      652.63      584.60     71.38 o 
  -3   9  15      143.71      168.52     84.32 o 
  -2   9  15       24.99       42.63     55.12 o 
  -1   9  15      143.86      239.90     61.06 o 
   0   9  15        2.02      -84.90     56.60 o 
   1   9  15      124.76      135.51     60.00 o 
   2   9  15      147.65      190.39     63.49 o 
   3   9  15        4.24      -95.40     63.60 o 
  -6  10  15       43.83      -45.27     67.65 o 
  -5  10  15        9.44        9.70     64.90 o 
  -4  10  15        6.82      -41.23     62.24 o 
  -3  10  15       24.79      -70.15     59.07 o 
  -2  10  15        3.70        4.47     78.78 o 
  -1  10  15        4.59     -104.68    100.43 o 
   0  10  15       34.53        1.66     59.93 o 
   1  10  15       38.27      113.78     70.59 o 
   2  10  15      104.52       58.17     66.33 o 
  -4  11  15      171.30       33.78     72.09 o 
  -3  11  15      149.88      184.21     72.85 o 
  -2  11  15      116.52       84.01    130.87 o 
  -1  11  15       84.96      100.50     67.30 o 
   0  11  15        1.18      -74.81     66.27 o 
 -10   0  16      769.93      774.20    107.17 o 
  -9   0  16      414.29      464.81     92.93 o 
  -8   0  16      949.44      902.77     84.83 o 
  -7   0  16     2541.07     2442.47    115.78 o 
  -6   0  16      149.89      154.06     67.44 o 
  -5   0  16     1301.65     1255.30     80.57 o 
  -4   0  16      670.41      542.65     68.29 o 
  -3   0  16       17.78      -38.36     48.00 o 
  -2   0  16     1026.36     1081.29     72.64 o 
  -1   0  16       97.08      113.26     29.09 o 
   0   0  16     2317.75     2026.49     71.60 o 
   1   0  16     2222.68     2331.64    116.46 o 
   2   0  16       14.67      -57.80     58.23 o 
   3   0  16      592.24      663.63     96.00 o 
   4   0  16       20.82       74.17     69.31 o 
   5   0  16      132.20       97.45     73.58 o 
   6   0  16      675.39      809.58    114.50 o 
 -10   1  16        0.18        8.87     57.14 o 
  -9   1  16      432.87      356.03    134.87 o 
  -8   1  16      314.19      344.62     70.68 o 
  -7   1  16        0.46       -5.99     44.93 o 
  -6   1  16      221.98      179.19     44.68 o 
  -5   1  16      285.05      102.19     44.33 o 
  -4   1  16      686.23      704.80     50.53 o 
  -3   1  16       82.01       44.59     29.37 o 
  -2   1  16        0.90      -33.65     22.43 o 
  -1   1  16       16.24      -18.46     27.06 o 
   0   1  16      226.38      250.48     29.56 o 
   1   1  16        1.43       25.68     31.52 o 
   2   1  16       80.11       70.96     47.87 o 
   3   1  16      111.19       77.84     46.89 o 
   4   1  16       97.39      164.44     54.10 o 
   5   1  16       25.47       22.45     49.55 o 
   6   1  16       50.68        0.11     54.84 o 
 -10   2  16      697.04      766.98    132.36 o 
  -9   2  16       80.70       34.54     53.81 o 
  -8   2  16      672.54      626.27     64.42 o 
  -7   2  16     1066.30     1127.35     61.70 o 
  -6   2  16      264.48      235.58     47.11 o 
  -5   2  16       87.72       62.42     33.70 o 
  -4   2  16      376.14      360.01     38.39 o 
  -3   2  16       22.25        9.50     29.43 o 
  -2   2  16      426.03      534.71     62.18 o 
  -1   2  16      165.57      134.83     48.12 o 
   0   2  16      882.07      866.79     79.54 o 
   1   2  16      883.92      904.69     45.15 o 
   2   2  16      102.73      136.27     36.27 o 
   3   2  16      105.04       93.62     46.71 o 
   4   2  16      145.57      215.87     55.12 o 
   5   2  16       79.92       33.97     51.95 o 
   6   2  16      503.41      552.07     74.78 o 
 -10   3  16        0.07      -30.09     56.70 o 
  -9   3  16      780.67      821.94     77.50 o 
  -8   3  16       68.17       35.12     49.94 o 
  -7   3  16        4.30      -15.10     44.16 o 
  -6   3  16       12.72       25.86     35.43 o 
  -5   3  16        5.46      -14.55     43.41 o 
  -4   3  16     1494.53     1593.04     68.74 o 
  -3   3  16      677.79      771.50     57.03 o 
  -2   3  16      295.55      290.70     36.83 o 
  -1   3  16       90.56      104.19     32.59 o 
   0   3  16       23.30       -7.17     30.89 o 
   1   3  16        1.94      -24.90     31.26 o 
   2   3  16      242.87      324.82     51.63 o 
   3   3  16      159.81        0.80     48.72 o 
   4   3  16      389.42      451.68     95.32 o 
   5   3  16      283.00       64.79     76.47 o 
   6   3  16      125.60       51.07     83.38 o 
  -9   4  16       22.96      -50.64     54.76 o 
  -8   4  16      348.35      341.63     59.53 o 
  -6   4  16      155.73       80.54     49.16 o 
  -5   4  16      784.04      899.02    106.06 o 
  -4   4  16      729.88      642.13     59.99 o 
  -3   4  16       57.47       -7.27     39.70 o 
  -2   4  16      150.37       42.87     32.33 o 
  -1   4  16      702.68      763.25     70.63 o 
   0   4  16      306.30      339.15     41.42 o 
   1   4  16     1893.48     1972.40     61.03 o 
   2   4  16      258.68      249.90     50.92 o 
   3   4  16      265.35      206.97     54.22 o 
   4   4  16       24.26       38.41     54.42 o 
   5   4  16        4.85       61.90     60.83 o 
  -9   5  16      399.73      431.23     72.12 o 
  -8   5  16      127.46      104.18     79.46 o 
  -7   5  16       53.78       90.70     54.68 o 
  -6   5  16      263.38      178.08     74.98 o 
  -5   5  16       46.89       12.76     47.85 o 
  -4   5  16     1472.78     1396.45     80.23 o 
  -3   5  16      854.63      936.22     61.26 o 
  -2   5  16      294.16      270.42     38.30 o 
  -1   5  16      765.20      777.95     45.85 o 
   0   5  16      770.91      910.41     54.53 o 
   1   5  16       93.86       70.21     37.70 o 
   2   5  16     1135.20     1206.40     80.25 o 
   3   5  16        1.40       23.89     48.89 o 
   4   5  16      940.96     1008.51     71.67 o 
   5   5  16      172.36      159.58     63.07 o 
  -9   6  16       83.72       35.04     85.60 o 
  -8   6  16      143.48      158.07     65.61 o 
  -7   6  16      251.80      224.06     61.08 o 
  -6   6  16      259.35      275.13     60.80 o 
  -5   6  16       84.65       86.88     51.70 o 
  -4   6  16       43.99        3.57     50.77 o 
  -3   6  16        2.54       10.47     46.51 o 
  -2   6  16       47.43       37.42     46.72 o 
  -1   6  16        0.04      -51.70     34.46 o 
   0   6  16       41.96       40.55     38.53 o 
   1   6  16      318.32      281.43     80.18 o 
   2   6  16       42.40       -9.66     41.66 o 
   3   6  16        9.88       58.74     55.26 o 
   4   6  16       11.40       22.83     59.48 o 
   5   6  16        5.85       41.67     63.52 o 
  -8   7  16      207.64      234.70     70.43 o 
  -7   7  16        1.49      -17.51     60.69 o 
  -6   7  16      564.67      612.19     72.18 o 
  -5   7  16      403.05      391.59     61.40 o 
  -4   7  16      668.40      763.31     92.89 o 
  -3   7  16     1917.42     1830.79     80.60 o 
  -2   7  16        3.00      -17.22     48.24 o 
  -1   7  16     1199.76     1044.50    136.60 o 
   0   7  16      249.16      272.66     46.66 o 
   1   7  16      140.86      107.43     43.58 o 
   2   7  16      662.09      818.47    101.52 o 
   3   7  16       23.35      -26.50     48.19 o 
   4   7  16      269.62      196.18     68.33 o 
  -7   8  16      870.89      978.04     87.21 o 
  -6   8  16       41.21       34.55     63.64 o 
  -5   8  16      468.96      520.93     70.75 o 
  -4   8  16       76.70       20.49     57.18 o 
  -3   8  16        3.29       23.58     54.13 o 
  -2   8  16      368.54      406.68    107.46 o 
  -1   8  16       43.99       37.20     43.29 o 
   0   8  16      753.01      816.61     88.09 o 
   1   8  16      454.71      561.49     87.41 o 
   2   8  16        2.38      -34.39     46.60 o 
   3   8  16       84.84       86.12     52.73 o 
  -6   9  16      514.82      579.21     89.99 o 
  -5   9  16       33.72       15.35     62.16 o 
  -4   9  16      125.27       85.15     62.23 o 
  -3   9  16       90.36      100.10     90.11 o 
  -2   9  16        2.32      -30.87     57.67 o 
  -1   9  16      150.57       89.74     62.22 o 
   0   9  16      208.16      261.22     54.19 o 
   1   9  16       64.33       54.67     50.89 o 
   2   9  16       85.72      115.98     53.63 o 
  -5  10  16      309.85      305.43     98.04 o 
  -4  10  16      130.78      133.28     69.35 o 
  -3  10  16        3.74       19.29     67.86 o 
  -2  10  16      185.87      310.19     71.87 o 
  -1  10  16        5.48      -92.15     61.43 o 
   0  10  16      742.70      671.68     81.91 o 
   1  10  16      860.40     1154.94     95.08 o 
 -10   1  17      121.64       91.07     62.21 o 
  -9   1  17      438.70      560.37     70.89 o 
  -8   1  17     1014.75      985.13     65.34 o 
  -7   1  17        7.91       -4.79     60.19 o 
  -6   1  17     1909.04     1984.02     74.64 o 
  -5   1  17      356.76       90.47    135.34 o 
  -4   1  17     1688.51     1518.96     59.84 o 
  -3   1  17     1778.35      826.04     68.72 o 
  -2   1  17        0.12      -16.64     30.42 o 
  -1   1  17     1106.33     1202.04     48.29 o 
   0   1  17      919.06      924.39     58.33 o 
   1   1  17       26.14       -8.56     41.90 o 
   2   1  17      376.84      456.53     60.44 o 
   3   1  17       17.48       12.60     49.21 o 
   4   1  17      423.54      547.40     68.63 o 
   5   1  17      477.13      527.54     71.09 o 
 -10   2  17      272.11      269.20     69.10 o 
  -9   2  17       44.65       34.76     55.58 o 
  -8   2  17       11.66       18.01     50.64 o 
  -7   2  17      125.46      228.51     52.08 o 
  -6   2  17        0.12        4.83     42.63 o 
  -5   2  17       91.56       81.06     85.51 o 
  -4   2  17      452.07      437.13     86.58 o 
  -3   2  17        0.17      -58.83     39.22 o 
  -2   2  17      919.58      831.10     74.26 o 
  -1   2  17        0.90      -32.81     30.87 o 
   0   2  17       79.18       65.27     34.68 o 
   1   2  17      250.35      215.96     47.55 o 
   2   2  17       96.05       59.44     47.27 o 
   3   2  17      544.66      593.15     89.82 o 
   4   2  17      512.37      661.71     78.48 o 
   5   2  17       25.22      -25.90     53.20 o 
  -9   3  17        5.39      -67.02     55.39 o 
  -8   3  17      142.41        4.44     51.06 o 
  -7   3  17      131.12      120.31     51.24 o 
  -6   3  17     1096.61     1050.26     89.77 o 
  -5   3  17       14.24       40.18     65.26 o 
  -4   3  17      977.11     1004.93     95.70 o 
  -3   3  17        4.18      -56.60     55.03 o 
  -2   3  17        0.20      -16.31     32.91 o 
  -1   3  17      197.50      149.94     36.92 o 
   0   3  17     1141.48     1058.06     49.68 o 
   1   3  17       20.61       -1.89     43.88 o 
   2   3  17      234.27      117.39    174.39 o 
   3   3  17        8.86       -8.18     70.42 o 
   4   3  17      331.75      308.79     91.73 o 
   5   3  17      341.45      485.02    102.14 o 
  -9   4  17      525.14      623.91     74.25 o 
  -8   4  17      282.29       80.31     81.16 o 
  -7   4  17      201.06      126.69     74.51 o 
  -6   4  17        8.63       26.45     53.11 o 
  -5   4  17      369.23      366.34     59.61 o 
  -4   4  17      777.61      793.14     66.12 o 
  -3   4  17      126.76      115.10     84.74 o 
  -2   4  17     1171.24     1149.97     51.13 o 
  -1   4  17      137.76      119.46     36.47 o 
   0   4  17      335.08      319.54     52.55 o 
   1   4  17      150.81      239.91     57.79 o 
   2   4  17       97.42      109.91     50.41 o 
   3   4  17     1464.82     1592.09     77.15 o 
   4   4  17     1055.82     1203.13     82.14 o 
   5   4  17       29.39       49.96     90.71 o 
  -9   5  17        3.65      -34.02     86.11 o 
  -8   5  17      499.21      598.06    101.20 o 
  -7   5  17       10.73      -17.11     56.27 o 
  -6   5  17      238.39      199.81     58.57 o 
  -5   5  17      201.51      207.73     55.38 o 
  -4   5  17      133.55       14.98     48.55 o 
  -3   5  17      298.00      273.90     53.47 o 
  -2   5  17      456.51      409.15     71.74 o 
  -1   5  17      120.18      110.42     40.03 o 
   0   5  17      281.36      264.31     43.23 o 
   1   5  17        5.47       53.58     41.06 o 
   2   5  17       40.86      -68.06     53.11 o 
   3   5  17        1.45       14.02     52.68 o 
   4   5  17       37.95       81.99     62.64 o 
  -8   6  17      111.95       31.68     64.24 o 
  -7   6  17      705.96      749.59     77.83 o 
  -6   6  17       18.08       99.24     62.08 o 
  -5   6  17      374.36      421.96     79.88 o 
  -4   6  17     1215.59     1277.22     71.09 o 
  -3   6  17       71.17       37.03     51.44 o 
  -2   6  17      943.82      964.24     64.00 o 
  -1   6  17      113.55      137.09     43.11 o 
   0   6  17      165.88      127.93     56.03 o 
   1   6  17      272.68      385.00     49.95 o 
   2   6  17        0.28      -40.98     51.86 o 
   3   6  17      701.01      816.85     91.31 o 
   4   6  17      348.40      329.93     74.98 o 
  -7   7  17       23.33      -68.80     89.69 o 
  -6   7  17      143.80      175.64     76.77 o 
  -5   7  17       27.26        0.26     56.12 o 
  -4   7  17      154.54      108.12     55.41 o 
  -3   7  17       92.89       90.14     53.36 o 
  -2   7  17       48.99       30.42     52.62 o 
  -1   7  17       78.49       86.26     43.45 o 
   0   7  17      315.31      335.82     50.82 o 
   1   7  17        2.27      -25.60     46.98 o 
   2   7  17       75.44       80.74     49.07 o 
   3   7  17       26.55      -52.70     79.46 o 
  -7   8  17      335.93      477.82     78.55 o 
  -6   8  17        4.02       19.79     69.73 o 
  -5   8  17      419.26      564.39     89.39 o 
  -4   8  17      621.09      542.01     99.58 o 
  -3   8  17       24.09       25.30     60.10 o 
  -2   8  17      426.79      573.12     71.74 o 
  -1   8  17        3.39       17.84     93.61 o 
   0   8  17      306.19      301.48     52.86 o 
   1   8  17      192.23      192.47     53.43 o 
   2   8  17        6.48      -31.61     50.33 o 
  -5   9  17      163.50      104.57     69.63 o 
  -4   9  17       51.75       41.88     62.35 o 
  -3   9  17      328.46      359.85     70.49 o 
  -2   9  17        6.20      -46.51     62.29 o 
  -1   9  17       97.69       46.97     63.57 o 
   0   9  17      355.93      345.49     82.88 o 
   1   9  17       49.24       96.35     55.33 o 
  -3  10  17       24.76      -18.45    102.43 o 
  -2  10  17       62.64       33.63     69.43 o 
  -9   0  18      485.26      478.88     98.47 o 
  -8   0  18      163.37      138.54     78.95 o 
  -7   0  18     3440.58     3259.30    135.38 o 
  -6   0  18     1025.39     1034.48     89.18 o 
  -5   0  18      220.22      167.27     73.58 o 
  -4   0  18     1360.39     1192.80     80.05 o 
  -3   0  18        0.03       60.10     62.92 o 
  -1   0  18     1153.39     1080.95     87.39 o 
   0   0  18       79.58       63.00     63.69 o 
   1   0  18     1389.42     1497.25    105.55 o 
   2   0  18      103.94      125.67     73.15 o 
   3   0  18      200.15      158.74     81.25 o 
   4   0  18      683.86      885.20    115.61 o 
   5   0  18       51.46      -50.13     79.37 o 
  -9   1  18        3.00        2.63     69.10 o 
  -8   1  18      384.17      328.17     60.95 o 
  -7   1  18      341.34      297.06     56.66 o 
  -6   1  18       32.03      115.91    109.77 o 
  -5   1  18      103.22       50.87     44.36 o 
  -4   1  18        0.66        0.94     60.28 o 
  -3   1  18      276.93      228.46    176.09 o 
  -2   1  18       99.40       61.26     34.11 o 
  -1   1  18        1.14       42.82     41.12 o 
   0   1  18       66.60      110.83     65.31 o 
   1   1  18        0.96       17.70     46.15 o 
   2   1  18      148.76      123.30     65.65 o 
   3   1  18       10.36        6.80     50.73 o 
   4   1  18       18.00       63.93     56.84 o 
  -9   2  18      119.27       60.91     59.86 o 
  -8   2  18       25.26      -78.25     52.17 o 
  -7   2  18     1366.09     1323.40     80.31 o 
  -6   2  18      585.53      772.71    115.22 o 
  -5   2  18      699.43      863.80     82.61 o 
  -4   2  18      380.77      479.71     56.84 o 
  -3   2  18       28.08       29.95     43.13 o 
  -2   2  18      302.90      207.27     76.72 o 
  -1   2  18      301.69      277.96     86.78 o 
   0   2  18      192.59      280.06     68.63 o 
   1   2  18      409.13      406.33     84.06 o 
   2   2  18       30.55       66.58     72.98 o 
   3   2  18      304.76      327.44     61.64 o 
   4   2  18      378.60      481.76    103.12 o 
  -9   3  18      232.57      247.30     64.02 o 
  -8   3  18       74.00       66.42     55.61 o 
  -7   3  18       92.06       60.96     77.24 o 
  -6   3  18       42.04       15.77     74.26 o 
  -5   3  18      257.46      291.00     68.76 o 
  -4   3  18       13.38       24.13     46.81 o 
  -3   3  18      561.86      633.51    124.77 o 
  -2   3  18      314.13      324.91     50.10 o 
  -1   3  18      198.45      243.97     41.10 o 
   0   3  18      149.38      172.33     41.52 o 
   1   3  18      115.35       17.84     72.94 o 
   2   3  18      327.85      395.41     86.19 o 
   3   3  18      124.69      231.72     83.12 o 
   4   3  18       54.87       16.80     81.93 o 
  -8   4  18       46.09        4.94     80.91 o 
  -7   4  18      992.29     1145.57    119.36 o 
  -6   4  18       12.85        9.53     54.09 o 
  -5   4  18      684.57      789.71     72.15 o 
  -4   4  18       23.49       33.14     49.26 o 
  -3   4  18        5.90       26.29     58.70 o 
  -2   4  18       17.41       77.26     70.89 o 
  -1   4  18       30.48       -0.74     74.69 o 
   0   4  18      310.34      319.33     44.91 o 
   1   4  18      141.56      196.84     54.29 o 
   2   4  18        2.45      -77.54     51.69 o 
   3   4  18       18.70     -100.35     75.62 o 
   4   4  18      129.61      266.00     91.14 o 
  -8   5  18      315.55      324.40     92.59 o 
  -7   5  18        2.92       33.30     62.55 o 
  -6   5  18      840.17     1052.19     85.16 o 
  -5   5  18      304.50      390.93     64.28 o 
  -4   5  18      194.48      264.91    126.43 o 
  -3   5  18      526.95      656.50     67.43 o 
  -2   5  18      185.83       73.79     53.32 o 
  -1   5  18      323.11      305.34     62.95 o 
   0   5  18      362.67      464.73     70.68 o 
   1   5  18       67.17       93.92     45.11 o 
   2   5  18      670.39      944.22     78.90 o 
   3   5  18      353.44      358.20     71.56 o 
  -7   6  18        0.06        4.63     64.18 o 
  -6   6  18       89.42       72.76     61.98 o 
  -5   6  18        3.39        9.68     56.33 o 
  -4   6  18       88.61       33.93     55.64 o 
  -3   6  18        2.96      -74.35     49.57 o 
  -2   6  18       22.69       21.16     52.82 o 
  -1   6  18      114.72       13.17     42.50 o 
   0   6  18       82.47       28.45     43.38 o 
   1   6  18        8.44        5.81     46.42 o 
   2   6  18       22.50       -0.76     76.39 o 
   3   6  18       65.10      115.02     64.79 o 
  -7   7  18        8.16       26.70     68.74 o 
  -6   7  18      512.59      494.32     73.41 o 
  -5   7  18      436.32      477.77     74.27 o 
  -4   7  18       63.34       10.61     57.37 o 
  -3   7  18      849.04     1103.73    118.63 o 
  -2   7  18       21.44        6.79     57.97 o 
  -1   7  18      280.03      368.03     67.44 o 
   0   7  18      265.58      302.48     52.00 o 
   1   7  18       48.17        6.82     49.67 o 
   2   7  18      438.46      583.74    150.26 o 
  -6   8  18       78.47      124.43     96.25 o 
  -5   8  18        0.75      -18.35     66.48 o 
  -4   8  18      297.93      235.77     68.67 o 
  -3   8  18       18.80       -5.61     60.96 o 
  -2   8  18      173.73      188.59     65.20 o 
  -1   8  18       81.38       27.52     61.40 o 
   0   8  18       12.40       -0.98     50.61 o 
   1   8  18      485.90      444.78     61.88 o 
  -4   9  18       41.50      130.14     69.44 o 
  -3   9  18      169.58      206.35     71.49 o 
  -2   9  18        3.65       -2.24     91.01 o 
  -1   9  18      363.69      311.35     75.16 o 
  -8   1  19     1041.63     1230.54     80.55 o 
  -7   1  19      439.85      428.43     63.55 o 
  -6   1  19        4.63      -74.21     49.73 o 
  -5   1  19       64.08       83.12     68.97 o 
  -4   1  19      228.58      287.39     71.19 o 
  -3   1  19     1479.29     1588.81     93.44 o 
  -2   1  19      177.17      294.47     87.17 o 
  -1   1  19      504.24      465.92     86.36 o 
   0   1  19      877.68      966.20    109.81 o 
   1   1  19       68.98       84.23     51.86 o 
   2   1  19      262.41      383.19     64.91 o 
   3   1  19       93.73       80.79     56.62 o 
   4   1  19      381.88      368.93     72.10 o 
  -8   2  19       22.07       68.48     59.50 o 
  -7   2  19      157.10      301.04     86.36 o 
  -6   2  19       42.96      113.47     79.54 o 
  -5   2  19       10.09       25.06     70.08 o 
  -4   2  19       65.73       40.85     53.45 o 
  -3   2  19        2.16      -37.60     45.62 o 
  -2   2  19       26.82        3.43     36.63 o 
  -1   2  19      295.24      268.77     54.65 o 
   0   2  19        0.84        6.99     73.49 o 
   1   2  19      204.53       63.77     76.81 o 
   2   2  19        7.76      -25.06     76.81 o 
   3   2  19      194.74      213.82     93.18 o 
  -8   3  19      259.89      139.65     88.07 o 
  -7   3  19      197.11      110.06     83.38 o 
  -6   3  19      672.55      716.74    100.35 o 
  -5   3  19      279.32      280.80     89.30 o 
  -4   3  19       70.41      156.29     54.04 o 
  -3   3  19      303.73      368.32     58.91 o 
  -2   3  19       25.80       40.84     48.13 o 
  -1   3  19      501.58      486.34     50.01 o 
   0   3  19      432.54      355.04    100.43 o 
   1   3  19      208.71      213.05     83.29 o 
   2   3  19       31.56       71.36     81.16 o 
   3   3  19       48.19       63.69     86.62 o 
  -8   4  19        3.47       34.87     87.64 o 
  -7   4  19      340.62      302.48     94.29 o 
  -6   4  19      324.09      377.12     69.39 o 
  -5   4  19      123.11       62.71     65.94 o 
  -4   4  19      761.30      985.35     83.25 o 
  -3   4  19      386.69      369.22     61.97 o 
  -2   4  19      112.27       59.00     51.74 o 
  -1   4  19      221.11      176.05     69.75 o 
   0   4  19       21.69      -26.56     42.13 o 
   1   4  19      313.61      319.48     62.48 o 
   2   4  19       45.07       59.68     79.71 o 
   3   4  19      168.26       36.49     87.56 o 
  -7   5  19       32.63       51.31     69.57 o 
  -6   5  19       54.45       12.37    100.64 o 
  -5   5  19      180.08      192.35     84.57 o 
  -4   5  19        0.92       -0.79    140.63 o 
  -3   5  19      152.95      152.13     63.05 o 
  -2   5  19        0.34      -59.54     50.94 o 
  -1   5  19       65.13       59.44     43.64 o 
   0   5  19        8.06       17.77     44.87 o 
   1   5  19        6.00       19.57     57.75 o 
   2   5  19        9.65        7.55     71.27 o 
  -7   6  19      538.42      557.55     81.95 o 
  -6   6  19      129.17      163.75     68.67 o 
  -5   6  19      283.53      194.16     65.60 o 
  -4   6  19      952.98     1055.01     79.09 o 
  -3   6  19       90.29       11.56     57.03 o 
  -2   6  19      220.92      276.88     61.64 o 
  -1   6  19      263.51      371.74    141.18 o 
   0   6  19      180.41      128.21     49.53 o 
   1   6  19      855.53      930.85     84.62 o 
   2   6  19       35.02       27.27     65.38 o 
  -6   7  19       17.76      -25.42     67.76 o 
  -5   7  19        5.55      -50.97     86.58 o 
  -4   7  19       27.89      -65.77     59.50 o 
  -3   7  19       22.47       61.90     64.03 o 
  -2   7  19        0.25      -65.60     57.32 o 
  -1   7  19      115.45       95.01     72.85 o 
   0   7  19      145.85      115.66     63.83 o 
   1   7  19        5.69       24.16     52.91 o 
  -4   8  19      595.43      650.42     85.03 o 
  -3   8  19        3.01       30.62     65.74 o 
  -2   8  19      341.34      511.36     78.69 o 
  -1   8  19      113.42      104.17     69.98 o 
  -8   0  20        2.62      -23.10     89.09 o 
  -7   0  20      624.20      776.33    106.48 o 
  -6   0  20      284.97      271.03     83.46 o 
   0   0  20        0.95      -91.99     70.42 o 
   1   0  20      250.90      378.19     90.37 o 
   2   0  20      180.47      181.85     87.98 o 
   3   0  20      564.74      554.33    112.62 o 
  -8   1  20       56.73      120.19     65.37 o 
  -7   1  20       37.90       66.67     80.40 o 
  -6   1  20        3.22      -69.91     76.47 o 
  -5   1  20        5.14      106.31     77.33 o 
  -4   1  20        9.97      -24.55     70.34 o 
  -2   1  20      198.17      152.18     70.93 o 
  -1   1  20       56.01       -4.43     71.19 o 
   0   1  20        9.45      109.55     76.73 o 
   1   1  20        1.57       22.08     79.20 o 
   2   1  20        9.17        8.98     56.60 o 
   3   1  20      167.57      224.91    104.22 o 
  -8   2  20       38.61        0.43     83.89 o 
  -7   2  20      621.04      856.64    109.13 o 
  -6   2  20      230.32      262.76     89.09 o 
  -5   2  20       45.54      157.13     77.67 o 
  -4   2  20      592.47      504.97     89.94 o 
  -3   2  20      324.10      389.17    104.65 o 
  -2   2  20      444.45      342.09    232.92 o 
  -1   2  20      538.42      602.41     99.32 o 
   0   2  20        0.00       18.33     76.73 o 
   1   2  20      319.96      327.46     92.76 o 
   2   2  20       35.52       54.05     85.43 o 
  -7   3  20       43.84      110.83     86.79 o 
  -6   3  20      221.37      235.47     85.08 o 
  -5   3  20      324.55      388.19     64.54 o 
  -4   3  20        8.08      -72.94     52.38 o 
  -3   3  20      303.76      450.84    159.00 o 
  -2   3  20      220.85      244.16     58.14 o 
  -1   3  20        2.60      101.63     46.48 o 
   0   3  20      215.29      134.28     79.97 o 
   1   3  20      128.88       33.93     84.15 o 
   2   3  20      232.25      140.24     91.90 o 
  -7   4  20       10.51       36.32     91.39 o 
  -6   4  20      177.91       64.74     64.62 o 
  -5   4  20       17.77      -33.21     58.35 o 
  -4   4  20      255.36      144.40     59.42 o 
  -3   4  20      153.69      206.51     65.18 o 
  -2   4  20       52.67       52.85     56.33 o 
  -1   4  20        1.15       -7.24     45.39 o 
   0   4  20       13.18       31.04     57.66 o 
   1   4  20        2.03      112.96     87.98 o 
   2   4  20        8.21       70.85     90.11 o 
  -6   5  20      511.18      508.96     75.19 o 
  -5   5  20      740.95      819.29     83.17 o 
  -4   5  20       37.52        6.20     68.59 o 
  -3   5  20      269.04      305.74     63.45 o 
  -2   5  20      120.99      121.86     60.18 o 
  -1   5  20      117.45      191.35     62.14 o 
   0   5  20      697.43      892.70     82.68 o 
   1   5  20       66.31       66.74     63.92 o 
  -5   6  20        2.80      -22.03     64.85 o 
  -4   6  20       36.41       68.00     63.42 o 
  -3   6  20        6.31       26.55     60.99 o 
  -2   6  20       32.30      -72.20     61.95 o 
  -1   6  20       66.81      144.35     63.15 o 
   0   6  20        5.19       16.16     52.58 o 
  -3   7  20      145.57      194.70    121.96 o 
  -2   7  20      372.64      516.62     79.42 o 
  -7   1  21      947.75     1222.98    109.98 o 
  -6   1  21       77.95       68.55     84.91 o 
  -1   1  21       23.08      -59.76     75.37 o 
   0   1  21      350.30      349.89     92.08 o 
   1   1  21      269.01      244.00     94.46 o 
  -6   2  21      352.19      344.09    101.54 o 
  -5   2  21        3.10       46.81     79.29 o 
  -4   2  21      347.20      313.48     89.01 o 
  -3   2  21      238.35      347.41     92.84 o 
  -1   2  21      133.60       58.23     83.04 o 
   0   2  21       27.88      -77.24     79.46 o 
   1   2  21        4.76        1.62     86.02 o 
  -6   3  21        4.09      -28.90     88.49 o 
  -5   3  21      114.31      222.94     87.64 o 
  -4   3  21       15.41       32.11     61.12 o 
  -3   3  21      178.74      250.39     63.38 o 
  -2   3  21       20.73       98.13     89.09 o 
  -1   3  21       35.23       48.77     83.46 o 
   0   3  21      473.60      423.12    104.01 o 
   1   3  21      119.79      109.98     93.35 o 
  -6   4  21      274.98      174.26     93.27 o 
  -5   4  21       15.75       71.70     64.00 o 
  -4   4  21      434.75      517.00     72.49 o 
  -3   4  21      115.32       95.75     89.82 o 
  -2   4  21       56.59       59.21     60.40 o 
  -1   4  21       94.69      101.11     97.28 o 
   0   4  21       57.19       -5.88     88.67 o 
  -5   5  21      199.73      277.11     72.18 o 
  -4   5  21       18.93      -49.65     64.37 o 
  -3   5  21       46.11      -20.44     85.55 o 
  -2   5  21       24.03       38.30     96.98 o 
  -1   5  21        3.64      -68.06     63.58 o 
  -1   1  22       79.68      114.58     86.19 o 
   0   1  22       29.63       29.92     91.48 o 
  -1   2  22      164.33      174.94     94.04 o 
  -4   3  22        7.42      -24.15    115.99 o 
  -3   3  22       84.28      131.97     92.93 o 
                                                 
